# Supplementary material for: Crystal structures of 2,3-bis­(thio­phen-2-yl)pyrido[2,3-b]pyrazine and 7-bromo-2,3-bis­(thio­phen-2-yl)pyrido[2,3-b]pyrazine
Source: Acta Crystallogr E Crystallogr Commun. 2019 Jan 1;75(Pt 1):89–93. doi: 10.1107/S2056989018016882 (PMC6323875; doi:10.1107/S2056989018016882)
Supplement: Supplementary file 1 [file e-75-00089-sup1.cif]

##############################################################################
#                                                                            #
# This CIF contains the data in a paper accepted for publication in          #
# Acta Crystallographica Section E. It conforms to the requirements of       #
# Notes for Authors for Acta Crystallographica Section E, and has been       #
# peer reviewed under the auspices of the IUCr Commission on Journals.       #
#                                                                            #
# Full details of the Crystallographic Information File format               #
# are given in the paper "The Crystallographic Information File (CIF):       #
# a New Standard Archive File for Crystallography" by S. R. Hall, F. H.      #
# Allen and I. D. Brown [Acta Cryst. (1991), A47, 655-685].                  #
#                                                                            #
# The current version of the core CIF dictionary is obtainable from          #
# ftp://ftp.iucr.org/pub/cif_core.dic.                                       #
#                                                                            #
# Software is freely available for graphical display of the structure(s)     #
# in this CIF. For information consult the CIF software page                 #
# http://www.iucr.org/resources/cif/software.                                #
#                                                                            #
# This file may be used for bona fide research purposes within the           #
# scientific community so long as proper attribution is given to the journal # 
# article from which it was obtained.                                        #
#                                                                            #
##############################################################################
data_1
_audit_creation_method
;
Olex2 1.2
(compiled 2018.04.03 svn.r3497 for OlexSys, GUI svn.r5486)
;
_chemical_name_systematic
;
2,3-Bis(thiophen-2-yl)pyrido[2,3-<i>b</i>]pyrazine
;
_chemical_name_common
;
2,3-bis(thien-2-yl)pyrido[2,3-<i>b</i>]pyrazine
;
_chemical_formula_moiety     'C15 H9 N3 S2'
_chemical_formula_sum     'C15 H9 N3 S2'
_chemical_formula_iupac     'C15 H9 N3 S2'
_chemical_formula_weight     295.37
_chemical_melting_point     451
_space_group_crystal_system     monoclinic
_space_group_name_H-M_alt     'P 21/c'
_space_group_name_Hall     '-P 2ybc'
loop_
    _space_group_symop_id
    _space_group_symop_operation_xyz
    1 'x, y, z'
    2 '-x, y+1/2, -z+1/2'
    3 '-x, -y, -z'
    4 'x, -y-1/2, z-1/2'
_cell_length_a     5.25147(12)
_cell_length_b     14.1093(3)
_cell_length_c     17.7690(3)
_cell_angle_alpha     90.00
_cell_angle_beta     92.0296(18)
_cell_angle_gamma     90.00
_cell_volume     1315.76(4)
_cell_formula_units_Z     4
_cell_measurement_reflns_used     6256
_cell_measurement_theta_min     4.4680
_cell_measurement_theta_max     32.1060
_cell_measurement_temperature     293(2)
_exptl_crystal_description     'plate'
_exptl_crystal_colour     'yellow'
_exptl_crystal_size_max     0.43
_exptl_crystal_size_mid     0.33
_exptl_crystal_size_min     0.21
_exptl_crystal_density_diffrn     1.491
_exptl_crystal_density_meas     ?
_exptl_crystal_density_method     'not measured'
_exptl_crystal_F_000     608
_exptl_absorpt_coefficient_mu     0.395
_exptl_absorpt_correction_type     multi-scan
_exptl_absorpt_process_details
;
(CrysAlis PRO; Rigaku OD, 2018)
;
_exptl_absorpt_correction_T_min     0.94827
_exptl_absorpt_correction_T_max     1.00000
_exptl_special_details     ?
_diffrn_ambient_temperature     293(2)
_diffrn_source     'Enhance (Mo) X-ray Source'
_diffrn_radiation_type     MoK\a
_diffrn_radiation_wavelength     0.71073
_diffrn_radiation_monochromator     graphite
_diffrn_measurement_device_type     'Rigaku Xcalibur Sapphire3'
_diffrn_measurement_device     'four-circle diffractometer'
_diffrn_measurement_method     '\w scans'
_diffrn_detector_area_resol_mean     16.1790
_diffrn_reflns_number     19251
_diffrn_reflns_av_R_equivalents     0.0208
_diffrn_reflns_av_unetI/netI     0.0194
_diffrn_reflns_theta_min     4.14
_diffrn_reflns_theta_max     33.33
_diffrn_reflns_theta_full     29.00
_diffrn_measured_fraction_theta_max     0.937
_diffrn_measured_fraction_theta_full     0.995
_diffrn_reflns_limit_h_min     -8
_diffrn_reflns_limit_h_max     6
_diffrn_reflns_limit_k_min     -21
_diffrn_reflns_limit_k_max     21
_diffrn_reflns_limit_l_min     -27
_diffrn_reflns_limit_l_max     26
_diffrn_standards_number     ?
_diffrn_standards_interval_count     ?
_diffrn_standards_interval_time     ?
_diffrn_standards_decay_%     ?
_refine_special_details
;
 Refinement of F^2^ against ALL reflections.  The weighted R-factor wR and
 goodness of fit S are based on F^2^, conventional R-factors R are based
 on F, with F set to zero for negative F^2^. The threshold expression of
 F^2^ > 2sigma(F^2^) is used only for calculating R-factors(gt) etc. and is
 not relevant to the choice of reflections for refinement.  R-factors based
 on F^2^ are statistically about twice as large as those based on F, and R-
 factors based on ALL data will be even larger.
;
_reflns_number_total     4763
_reflns_number_gt     3491
_reflns_threshold_expression     'I > 2\s(I)'
_refine_ls_structure_factor_coef     Fsqd
_refine_ls_matrix_type     full
_refine_ls_R_factor_all     0.0669
_refine_ls_R_factor_gt     0.0481
_refine_ls_wR_factor_gt     0.1336
_refine_ls_wR_factor_ref     0.1482
_refine_ls_goodness_of_fit_ref     1.011
_refine_ls_restrained_S_all     1.011
_refine_ls_number_reflns     4763
_refine_ls_number_parameters     181
_refine_ls_number_restraints     0
_refine_ls_hydrogen_treatment     constr
_refine_ls_weighting_scheme     calc
_refine_ls_weighting_details
         'calc w=1/[\s^2^(Fo^2^)+(0.0773P)^2^+0.3060P] where P=(Fo^2^+2Fc^2^)/3'
_refine_ls_shift/su_max     0.000
_refine_ls_shift/su_mean     0.000
_refine_diff_density_max     0.442
_refine_diff_density_min     -0.399
_refine_ls_extinction_method     none
_refine_ls_extinction_coef     ?
loop_
    _atom_type_symbol
    _atom_type_description
    _atom_type_scat_dispersion_real
    _atom_type_scat_dispersion_imag
    _atom_type_scat_source
    'C' 'C' 0.0033 0.0016
                         'International Tables Vol C Tables 4.2.6.8 and 6.1.1.4'
    'H' 'H' 0.0000 0.0000
                         'International Tables Vol C Tables 4.2.6.8 and 6.1.1.4'
    'N' 'N' 0.0061 0.0033
                         'International Tables Vol C Tables 4.2.6.8 and 6.1.1.4'
    'S' 'S' 0.1246 0.1234
                         'International Tables Vol C Tables 4.2.6.8 and 6.1.1.4'
_computing_data_collection
;
CrysAlis PRO (Rigaku OD, 2018)
;
_computing_cell_refinement
;
CrysAlis PRO (Rigaku OD, 2018)
;
_computing_data_reduction
;
CrysAlis PRO (Rigaku OD, 2018)
;
_computing_structure_solution
;
SHELXS97 (Sheldrick, 2008)
;
_computing_structure_refinement
;
SHELXL97 (Sheldrick, 2008)
;
_computing_molecular_graphics
;
ORTEP-3 for Windows (Farrugia, 2012) and Mercury (Macrae <i>et al.</i>,
2008)
;
_computing_publication_material
;
<i>OLEX2</i> (Dolomanov <i>et al.</i>,  2009)
;
loop_
    _atom_site_type_symbol
    _atom_site_label
    _atom_site_fract_x
    _atom_site_fract_y
    _atom_site_fract_z
    _atom_site_U_iso_or_equiv
    _atom_site_adp_type
    _atom_site_calc_flag
    _atom_site_occupancy
    _atom_site_disorder_assembly
    _atom_site_disorder_group
    S S1 0.29005(9) 0.07264(3) 0.05184(3) 0.05601(15) Uani d 1 . .
    S S2 0.68406(10) 0.36939(5) 0.21271(3) 0.0735(2) Uani d 1 . .
    N N3 0.8135(2) 0.37660(8) 0.02149(7) 0.0390(3) Uani d 1 . .
    N N1 0.6466(3) 0.19393(8) -0.01845(7) 0.0407(3) Uani d 1 . .
    C C1 0.5489(3) 0.23948(9) 0.03890(7) 0.0358(3) Uani d 1 . .
    C C7 0.6384(3) 0.33311(9) 0.05955(7) 0.0356(3) Uani d 1 . .
    C C8 0.3498(3) 0.18831(9) 0.07804(8) 0.0371(3) Uani d 1 . .
    C C12 0.5459(3) 0.38619(10) 0.12539(8) 0.0401(3) Uani d 1 . .
    C C2 0.8310(3) 0.23713(10) -0.05676(8) 0.0387(3) Uani d 1 . .
    C C6 0.9139(3) 0.32947(10) -0.03738(8) 0.0381(3) Uani d 1 . .
    N N2 0.9315(3) 0.18788(10) -0.11470(8) 0.0531(3) Uani d 1 . .
    C C11 0.0556(4) 0.06156(12) 0.11368(11) 0.0539(4) Uani d 1 . .
    H H11 -0.0380 0.0063 0.1198 0.065 Uiso calc 1 . .
    C C9 0.1873(3) 0.21596(11) 0.13489(9) 0.0439(3) Uani d 1 . .
    H H9 0.1894 0.2753 0.1576 0.053 Uiso calc 1 . .
    C C10 0.0188(3) 0.14123(12) 0.15320(10) 0.0523(4) Uani d 1 . .
    H H10 -0.1050 0.1470 0.1891 0.063 Uiso calc 1 . .
    C C5 1.1070(3) 0.37201(11) -0.07888(10) 0.0483(3) Uani d 1 . .
    H H5 1.1647 0.4329 -0.0676 0.058 Uiso calc 1 . .
    C C4 1.2062(4) 0.32159(14) -0.13583(10) 0.0532(4) Uani d 1 . .
    H H4 1.3348 0.3471 -0.1642 0.064 Uiso calc 1 . .
    C C3 1.1122(4) 0.23039(14) -0.15125(10) 0.0567(4) Uani d 1 . .
    H H3 1.1835 0.1973 -0.1906 0.068 Uiso calc 1 . .
    C C13 0.3588(4) 0.45253(13) 0.12665(11) 0.0561(4) Uani d 1 . .
    H H13 0.2629 0.4718 0.0844 0.067 Uiso calc 1 . .
    C C15 0.4890(4) 0.45263(18) 0.25111(12) 0.0691(6) Uani d 1 . .
    H H15 0.4964 0.4701 0.3016 0.083 Uiso calc 1 . .
    C C14 0.3271(5) 0.48905(15) 0.20032(13) 0.0655(5) Uani d 1 . .
    H H14 0.2047 0.5340 0.2116 0.079 Uiso calc 1 . .
loop_
    _atom_site_aniso_label
    _atom_site_aniso_U_11
    _atom_site_aniso_U_22
    _atom_site_aniso_U_33
    _atom_site_aniso_U_12
    _atom_site_aniso_U_13
    _atom_site_aniso_U_23
    S1 0.0634(3) 0.0423(2) 0.0634(3) -0.00914(17) 0.0164(2) -0.01125(18)
    S2 0.0567(3) 0.1255(5) 0.0382(2) 0.0178(3) -0.00148(19) -0.0182(3)
    N3 0.0466(6) 0.0332(5) 0.0375(6) 0.0006(4) 0.0055(5) -0.0017(4)
    N1 0.0509(6) 0.0359(6) 0.0356(6) -0.0007(5) 0.0059(5) -0.0035(4)
    C1 0.0410(6) 0.0336(6) 0.0327(6) 0.0021(5) 0.0022(5) 0.0003(5)
    C7 0.0407(6) 0.0335(6) 0.0327(6) 0.0022(5) 0.0018(5) -0.0016(5)
    C8 0.0419(6) 0.0331(6) 0.0365(6) 0.0003(5) 0.0031(5) 0.0011(5)
    C12 0.0448(7) 0.0396(7) 0.0363(6) -0.0041(5) 0.0049(5) -0.0068(5)
    C2 0.0473(7) 0.0361(6) 0.0329(6) 0.0031(5) 0.0053(5) -0.0010(5)
    C6 0.0455(7) 0.0352(6) 0.0337(6) 0.0023(5) 0.0046(5) 0.0013(5)
    N2 0.0690(9) 0.0478(7) 0.0437(7) -0.0010(6) 0.0165(6) -0.0107(6)
    C11 0.0544(9) 0.0437(8) 0.0639(11) -0.0095(7) 0.0064(8) 0.0063(7)
    C9 0.0480(7) 0.0358(6) 0.0487(8) -0.0013(6) 0.0157(6) 0.0026(6)
    C10 0.0527(9) 0.0508(9) 0.0544(9) -0.0041(7) 0.0159(7) 0.0061(7)
    C5 0.0544(9) 0.0436(8) 0.0474(8) -0.0045(6) 0.0103(7) 0.0025(6)
    C4 0.0563(9) 0.0572(10) 0.0474(8) -0.0011(7) 0.0173(7) 0.0046(7)
    C3 0.0684(11) 0.0590(10) 0.0439(8) 0.0037(8) 0.0201(8) -0.0072(7)
    C13 0.0728(11) 0.0462(8) 0.0495(9) 0.0139(8) 0.0069(8) -0.0080(7)
    C15 0.0678(11) 0.0904(15) 0.0505(10) -0.0221(11) 0.0229(9) -0.0331(10)
    C14 0.0807(13) 0.0528(10) 0.0645(12) 0.0034(9) 0.0221(10) -0.0199(9)
_geom_special_details
;
 All esds (except the esd in the dihedral angle between two l.s. planes)
 are estimated using the full covariance matrix.  The cell esds are taken
 into account individually in the estimation of esds in distances, angles
 and torsion angles; correlations between esds in cell parameters are only
 used when they are defined by crystal symmetry.  An approximate (isotropic)
 treatment of cell esds is used for estimating esds involving l.s. planes.
;
loop_
    _geom_bond_atom_site_label_1
    _geom_bond_atom_site_label_2
    _geom_bond_site_symmetry_2
    _geom_bond_distance
    _geom_bond_publ_flag
    S1 C8 . 1.7229(14) no
    S1 C11 . 1.686(2) no
    S2 C12 . 1.7060(15) no
    S2 C15 . 1.716(2) no
    N3 C7 . 1.3131(18) no
    N3 C6 . 1.3613(18) no
    N1 C1 . 1.3236(18) no
    N1 C2 . 1.3486(19) no
    C1 C7 . 1.4452(19) no
    C1 C8 . 1.466(2) no
    C7 C12 . 1.4852(19) no
    C8 C9 . 1.401(2) no
    C12 C13 . 1.358(2) no
    C2 C6 . 1.413(2) no
    C2 N2 . 1.3637(19) no
    C6 C5 . 1.409(2) no
    N2 C3 . 1.314(2) no
    C11 H11 . 0.9300 no
    C11 C10 . 1.343(3) no
    C9 H9 . 0.9300 no
    C9 C10 . 1.422(2) no
    C10 H10 . 0.9300 no
    C5 H5 . 0.9300 no
    C5 C4 . 1.356(2) no
    C4 H4 . 0.9300 no
    C4 C3 . 1.402(3) no
    C3 H3 . 0.9300 no
    C13 H13 . 0.9300 no
    C13 C14 . 1.422(3) no
    C15 H15 . 0.9300 no
    C15 C14 . 1.322(4) no
    C14 H14 . 0.9300 no
loop_
    _geom_angle_atom_site_label_1
    _geom_angle_atom_site_label_2
    _geom_angle_atom_site_label_3
    _geom_angle_site_symmetry_1
    _geom_angle_site_symmetry_3
    _geom_angle
    _geom_angle_publ_flag
    C11 S1 C8 . . 92.41(8) no
    C12 S2 C15 . . 91.49(10) no
    C7 N3 C6 . . 117.71(12) no
    C1 N1 C2 . . 118.29(12) no
    N1 C1 C7 . . 120.52(12) no
    N1 C1 C8 . . 115.38(12) no
    C7 C1 C8 . . 124.10(12) no
    N3 C7 C1 . . 121.59(12) no
    N3 C7 C12 . . 115.14(12) no
    C1 C7 C12 . . 123.26(12) no
    C1 C8 S1 . . 117.68(10) no
    C9 C8 S1 . . 110.41(11) no
    C9 C8 C1 . . 131.91(13) no
    C7 C12 S2 . . 120.39(11) no
    C13 C12 S2 . . 111.44(12) no
    C13 C12 C7 . . 128.15(15) no
    N1 C2 C6 . . 120.97(12) no
    N1 C2 N2 . . 117.05(13) no
    N2 C2 C6 . . 121.98(14) no
    N3 C6 C2 . . 120.89(13) no
    N3 C6 C5 . . 119.97(13) no
    C5 C6 C2 . . 119.13(13) no
    C3 N2 C2 . . 116.51(14) no
    S1 C11 H11 . . 123.7 no
    C10 C11 S1 . . 112.65(13) no
    C10 C11 H11 . . 123.7 no
    C8 C9 H9 . . 124.5 no
    C8 C9 C10 . . 111.02(14) no
    C10 C9 H9 . . 124.5 no
    C11 C10 C9 . . 113.49(16) no
    C11 C10 H10 . . 123.3 no
    C9 C10 H10 . . 123.3 no
    C6 C5 H5 . . 121.0 no
    C4 C5 C6 . . 118.02(15) no
    C4 C5 H5 . . 121.0 no
    C5 C4 H4 . . 120.5 no
    C5 C4 C3 . . 119.03(15) no
    C3 C4 H4 . . 120.5 no
    N2 C3 C4 . . 125.32(15) no
    N2 C3 H3 . . 117.3 no
    C4 C3 H3 . . 117.3 no
    C12 C13 H13 . . 124.0 no
    C12 C13 C14 . . 111.93(18) no
    C14 C13 H13 . . 124.0 no
    S2 C15 H15 . . 124.0 no
    C14 C15 S2 . . 111.93(15) no
    C14 C15 H15 . . 124.0 no
    C13 C14 H14 . . 123.4 no
    C15 C14 C13 . . 113.20(18) no
    C15 C14 H14 . . 123.4 no
loop_
    _geom_torsion_atom_site_label_1
    _geom_torsion_atom_site_label_2
    _geom_torsion_atom_site_label_3
    _geom_torsion_atom_site_label_4
    _geom_torsion_site_symmetry_1
    _geom_torsion_site_symmetry_2
    _geom_torsion_site_symmetry_3
    _geom_torsion_site_symmetry_4
    _geom_torsion
    _geom_torsion_publ_flag
    S1 C8 C9 C10 . . . . -0.99(18) no
    S1 C11 C10 C9 . . . . -0.9(2) no
    S2 C12 C13 C14 . . . . -0.7(2) no
    S2 C15 C14 C13 . . . . -1.6(3) no
    N3 C7 C12 S2 . . . . -92.59(15) no
    N3 C7 C12 C13 . . . . 85.5(2) no
    N3 C6 C5 C4 . . . . 178.33(15) no
    N1 C1 C7 N3 . . . . 1.6(2) no
    N1 C1 C7 C12 . . . . -176.99(13) no
    N1 C1 C8 S1 . . . . 6.41(17) no
    N1 C1 C8 C9 . . . . -172.69(15) no
    N1 C2 C6 N3 . . . . 1.3(2) no
    N1 C2 C6 C5 . . . . -179.99(14) no
    N1 C2 N2 C3 . . . . -179.52(16) no
    C1 N1 C2 C6 . . . . -1.4(2) no
    C1 N1 C2 N2 . . . . 178.84(14) no
    C1 C7 C12 S2 . . . . 86.08(16) no
    C1 C7 C12 C13 . . . . -95.8(2) no
    C1 C8 C9 C10 . . . . 178.15(15) no
    C7 N3 C6 C2 . . . . 0.3(2) no
    C7 N3 C6 C5 . . . . -178.40(13) no
    C7 C1 C8 S1 . . . . -173.50(11) no
    C7 C1 C8 C9 . . . . 7.4(2) no
    C7 C12 C13 C14 . . . . -178.93(16) no
    C8 S1 C11 C10 . . . . 0.26(16) no
    C8 C1 C7 N3 . . . . -178.50(13) no
    C8 C1 C7 C12 . . . . 2.9(2) no
    C8 C9 C10 C11 . . . . 1.2(2) no
    C12 S2 C15 C14 . . . . 1.07(18) no
    C12 C13 C14 C15 . . . . 1.5(3) no
    C2 N1 C1 C7 . . . . 0.0(2) no
    C2 N1 C1 C8 . . . . -179.89(12) no
    C2 C6 C5 C4 . . . . -0.4(2) no
    C2 N2 C3 C4 . . . . -0.6(3) no
    C6 N3 C7 C1 . . . . -1.7(2) no
    C6 N3 C7 C12 . . . . 177.03(12) no
    C6 C2 N2 C3 . . . . 0.7(2) no
    C6 C5 C4 C3 . . . . 0.5(3) no
    N2 C2 C6 N3 . . . . -178.93(14) no
    N2 C2 C6 C5 . . . . -0.3(2) no
    C11 S1 C8 C1 . . . . -178.84(12) no
    C11 S1 C8 C9 . . . . 0.44(13) no
    C5 C4 C3 N2 . . . . 0.0(3) no
    C15 S2 C12 C7 . . . . 178.22(13) no
    C15 S2 C12 C13 . . . . -0.19(15) no
data_Global
_journal_data_validation_number     ?
_journal_date_recd_electronic     2018-09-18
_journal_date_accepted     2018-11-27
_journal_name_full     'Acta Crystallographica, Section E'
_journal_year     2019
_journal_volume     75
_journal_issue      1
_journal_page_first     89
_journal_page_last     93
_journal_paper_category     GO
_journal_paper_doi     10.1107/S2056989018016882
_journal_coeditor_code     XI2011
_publ_contact_author_name     'Guy Crundwell'
_publ_contact_author_address
;
Department of Chemistry & Biochemistry
Central Connecticut State University
1619 Stanley Street
New Britain, CT 06053
;
_publ_contact_author_email     'crundwellg@ccsu.edu'
_publ_contact_author_fax     '8608322704'
_publ_contact_author_phone     '8608322682'
_publ_section_title
;
Crystal structures of 2,3-bis(thiophen-2-yl)pyrido[2,3-<i>b</i>]pyrazine and
7-bromo-2,3-bis(thiophen-2-yl)pyrido[2,3-<i>b</i>]pyrazine
;
loop_
    _publ_author_name
    _publ_author_footnote
    _publ_author_address
    'Popek, Rafal' ' '
;
Department of Chemistry & Biochemistry
Central Connecticut State University
New Britain, CT 06053
USA
;
    'Crundwell, Guy' ' '
;
Department of Chemistry & Biochemistry
Central Connecticut State University
New Britain, CT 06053
USA
;
_publ_section_synopsis
;
In 2,3-di(thiophen-2-yl)pyrido[2,3-<i>b</i>]pyrazine the thienyl rings are
inclined to the mean plane of the pyridopyrazine moiety by 6.16(7) and
86.66(8)\%, where as in the bromo derivative,
7-bromo-2,3-bis(thiophen-2-yl)pyrido[2,3-<i>b</i>] pyrazine, the corresponding
dihedral angles are 33.29(11) and 19.84(9)\%.
;
data_2
_chemical_name_systematic
;
7-Bromo-2,3-bis(thiophen-2-yl)pyrido[2,3-<i>b</i>]pyrazine
;
_chemical_name_common
;
7-bromo-2,3-bis(thien-2-yl)pyrido[2,3-<i>b</i>]pyrazine
;
_chemical_formula_moiety     'C15 H8 Br N3 S2'
_chemical_formula_sum     'C15 H8 Br N3 S2'
_chemical_formula_iupac     'C15 H8 Br N3 S2'
_chemical_formula_weight     374.27
_chemical_melting_point     445
_space_group_crystal_system     monoclinic
_space_group_name_H-M_alt     'P 21/c'
_space_group_name_Hall     '-P 2ybc'
loop_
    _space_group_symop_id
    _space_group_symop_operation_xyz
    1 'x, y, z'
    2 '-x, y+1/2, -z+1/2'
    3 '-x, -y, -z'
    4 'x, -y-1/2, z-1/2'
_cell_length_a     5.8336(2)
_cell_length_b     29.4731(10)
_cell_length_c     8.3160(3)
_cell_angle_alpha     90.00
_cell_angle_beta     95.466(3)
_cell_angle_gamma     90.00
_cell_volume     1423.30(9)
_cell_formula_units_Z     4
_cell_measurement_reflns_used     9441
_cell_measurement_theta_min     4.4790
_cell_measurement_theta_max     32.2030
_cell_measurement_temperature     293(2)
_exptl_crystal_description     'plate'
_exptl_crystal_colour     'yellow'
_exptl_crystal_size_max     0.33
_exptl_crystal_size_mid     0.24
_exptl_crystal_size_min     0.22
_exptl_crystal_density_diffrn     1.747
_exptl_crystal_density_meas     ?
_exptl_crystal_density_method     'not measured'
_exptl_crystal_F_000     744
_exptl_absorpt_coefficient_mu     3.176
_exptl_absorpt_correction_type     multi-scan
_exptl_absorpt_process_details
;
(CrysAlis PRO; Rigaku OD, 2018)
;
_exptl_absorpt_correction_T_min     0.45534
_exptl_absorpt_correction_T_max     1.00000
_exptl_special_details     ?
_diffrn_ambient_temperature     293(2)
_diffrn_source     'Enhance (Mo) X-ray Source'
_diffrn_radiation_type     MoK\a
_diffrn_radiation_wavelength     0.71073
_diffrn_radiation_monochromator     graphite
_diffrn_measurement_device_type     'Rigaku Xcalibur Sapphire3'
_diffrn_measurement_method     '\w scans'
_diffrn_detector_area_resol_mean     16.1790
_diffrn_reflns_number     34519
_diffrn_reflns_av_R_equivalents     0.0336
_diffrn_reflns_av_unetI/netI     0.0232
_diffrn_reflns_theta_min     4.24
_diffrn_reflns_theta_max     33.91
_diffrn_reflns_theta_full     29.00
_diffrn_measured_fraction_theta_max     0.912
_diffrn_measured_fraction_theta_full     0.994
_diffrn_reflns_limit_h_min     -8
_diffrn_reflns_limit_h_max     8
_diffrn_reflns_limit_k_min     -45
_diffrn_reflns_limit_k_max     45
_diffrn_reflns_limit_l_min     -12
_diffrn_reflns_limit_l_max     12
_diffrn_standards_number     ?
_diffrn_standards_interval_count     ?
_diffrn_standards_interval_time     ?
_diffrn_standards_decay_%     ?
_refine_special_details
;
 Refinement of F^2^ against ALL reflections.  The weighted R-factor wR and
 goodness of fit S are based on F^2^, conventional R-factors R are based
 on F, with F set to zero for negative F^2^. The threshold expression of
 F^2^ > 2sigma(F^2^) is used only for calculating R-factors(gt) etc. and is
 not relevant to the choice of reflections for refinement.  R-factors based
 on F^2^ are statistically about twice as large as those based on F, and R-
 factors based on ALL data will be even larger.
;
_reflns_number_total     5255
_reflns_number_gt     4166
_reflns_threshold_expression     >2sigma(I)
_refine_ls_structure_factor_coef     Fsqd
_refine_ls_matrix_type     full
_refine_ls_R_factor_all     0.0596
_refine_ls_R_factor_gt     0.0425
_refine_ls_wR_factor_gt     0.1026
_refine_ls_wR_factor_ref     0.1100
_refine_ls_goodness_of_fit_ref     1.079
_refine_ls_restrained_S_all     1.079
_refine_ls_number_reflns     5255
_refine_ls_number_parameters     190
_refine_ls_number_restraints     0
_refine_ls_hydrogen_treatment     constr
_refine_ls_weighting_scheme     calc
_refine_ls_weighting_details
         'calc w=1/[\s^2^(Fo^2^)+(0.0474P)^2^+0.9400P] where P=(Fo^2^+2Fc^2^)/3'
_atom_sites_solution_hydrogens     geom
_atom_sites_solution_primary     direct
_atom_sites_solution_secondary     difmap
_refine_ls_shift/su_max     0.000
_refine_ls_shift/su_mean     0.000
_refine_diff_density_max     0.630
_refine_diff_density_min     -0.672
_refine_ls_extinction_method     none
_refine_ls_extinction_coef     ?
loop_
    _atom_type_symbol
    _atom_type_description
    _atom_type_scat_dispersion_real
    _atom_type_scat_dispersion_imag
    _atom_type_scat_source
    'C' 'C' 0.0033 0.0016
                         'International Tables Vol C Tables 4.2.6.8 and 6.1.1.4'
    'H' 'H' 0.0000 0.0000
                         'International Tables Vol C Tables 4.2.6.8 and 6.1.1.4'
    'N' 'N' 0.0061 0.0033
                         'International Tables Vol C Tables 4.2.6.8 and 6.1.1.4'
    'S' 'S' 0.1246 0.1234
                         'International Tables Vol C Tables 4.2.6.8 and 6.1.1.4'
    'Br' 'Br' -0.2901 2.4595
                         'International Tables Vol C Tables 4.2.6.8 and 6.1.1.4'
_computing_data_collection
;
CrysAlis PRO (Rigaku OD, 2018)
;
_computing_cell_refinement
;
CrysAlis PRO (Rigaku OD, 2018)
;
_computing_data_reduction
;
CrysAlis PRO (Rigaku OD, 2018)
;
_computing_structure_solution
;
SHELXS97 (Sheldrick, 2008)
;
_computing_structure_refinement
;
SHELXL97 (Sheldrick, 2008)
;
_computing_molecular_graphics
;
ORTEP-3 for Windows (Farrugia, 2012) and Mercury (Macrae <i>et al.</i>,
2008)
;
_computing_publication_material
;
<i>OLEX2</i> (Dolomanov <i>et al.</i>,  2009)
;
loop_
    _atom_site_type_symbol
    _atom_site_label
    _atom_site_fract_x
    _atom_site_fract_y
    _atom_site_fract_z
    _atom_site_U_iso_or_equiv
    _atom_site_adp_type
    _atom_site_calc_flag
    _atom_site_occupancy
    _atom_site_disorder_assembly
    _atom_site_disorder_group
    Br Br1 0.69446(4) 0.018840(9) 0.30276(3) 0.04319(9) Uani d 1 . .
    S S2 0.62946(10) -0.11087(2) -0.49251(7) 0.04132(14) Uani d 1 . .
    S S1 1.54351(12) -0.19256(2) -0.09942(10) 0.05248(18) Uani d 1 . .
    N N3 0.8311(3) -0.08963(6) -0.1758(2) 0.0312(3) Uani d 1 . .
    C C12 0.8921(3) -0.13124(7) -0.4089(3) 0.0294(4) Uani d 1 . .
    C C7 0.9600(3) -0.12031(7) -0.2402(2) 0.0290(4) Uani d 1 . .
    C C2 1.1218(4) -0.08478(7) 0.0484(3) 0.0314(4) Uani d 1 . .
    C C6 0.9043(3) -0.07298(7) -0.0283(2) 0.0290(4) Uani d 1 . .
    C C13 1.0082(4) -0.15121(8) -0.5255(3) 0.0354(4) Uani d 1 . .
    H H13 1.1549 -0.1635 -0.5056 0.042 Uiso calc 1 . .
    N N1 1.2404(3) -0.11997(7) -0.0083(2) 0.0342(4) Uani d 1 . .
    N N2 1.2152(4) -0.06423(8) 0.1847(3) 0.0428(5) Uani d 1 . .
    C C1 1.1566(4) -0.13963(7) -0.1436(3) 0.0298(4) Uani d 1 . .
    C C5 0.7682(4) -0.04198(8) 0.0495(3) 0.0327(4) Uani d 1 . .
    H H5 0.6198 -0.0346 0.0066 0.039 Uiso calc 1 . .
    C C4 0.8620(4) -0.02319(7) 0.1898(3) 0.0330(4) Uani d 1 . .
    C C8 1.2653(4) -0.18271(7) -0.1791(3) 0.0331(4) Uani d 1 . .
    C C14 0.8825(4) -0.15116(8) -0.6789(3) 0.0386(5) Uani d 1 . .
    H H14 0.9366 -0.1637 -0.7707 0.046 Uiso calc 1 . .
    C C15 0.6754(4) -0.13092(8) -0.6780(3) 0.0395(5) Uani d 1 . .
    H H15 0.5699 -0.1283 -0.7686 0.047 Uiso calc 1 . .
    C C3 1.0885(4) -0.03388(9) 0.2503(3) 0.0413(5) Uani d 1 . .
    H H3 1.1521 -0.0186 0.3419 0.050 Uiso calc 1 . .
    C C9 1.1615(5) -0.22302(8) -0.2534(3) 0.0445(6) Uani d 1 . .
    H H9 1.0113 -0.2255 -0.3013 0.053 Uiso calc 1 . .
    C C10 1.3303(6) -0.25845(9) -0.2402(4) 0.0575(8) Uani d 1 . .
    H H10 1.3004 -0.2874 -0.2817 0.069 Uiso calc 1 . .
    C C11 1.5344(6) -0.24684(10) -0.1638(4) 0.0589(8) Uani d 1 . .
    H H11 1.6584 -0.2667 -0.1479 0.071 Uiso calc 1 . .
loop_
    _atom_site_aniso_label
    _atom_site_aniso_U_11
    _atom_site_aniso_U_22
    _atom_site_aniso_U_33
    _atom_site_aniso_U_12
    _atom_site_aniso_U_13
    _atom_site_aniso_U_23
    Br1 0.04705(15) 0.04449(14) 0.03805(13) 0.00908(10) 0.00417(10) -0.01197(10)
    S2 0.0361(3) 0.0475(3) 0.0388(3) 0.0120(2) -0.0047(2) -0.0046(2)
    S1 0.0458(3) 0.0422(3) 0.0694(5) 0.0123(3) 0.0051(3) 0.0048(3)
    N3 0.0301(8) 0.0319(9) 0.0308(8) 0.0037(7) -0.0023(6) -0.0041(7)
    C12 0.0274(9) 0.0279(9) 0.0320(9) 0.0004(7) -0.0016(7) -0.0012(7)
    C7 0.0294(9) 0.0272(9) 0.0301(9) 0.0005(7) 0.0007(7) -0.0005(7)
    C2 0.0304(9) 0.0329(10) 0.0299(9) 0.0045(8) -0.0019(7) -0.0015(8)
    C6 0.0291(9) 0.0282(9) 0.0291(9) 0.0034(7) -0.0003(7) -0.0006(7)
    C13 0.0326(10) 0.0393(11) 0.0337(10) 0.0016(9) 0.0010(8) -0.0031(9)
    N1 0.0333(9) 0.0353(9) 0.0327(9) 0.0084(7) -0.0031(7) -0.0012(7)
    N2 0.0382(10) 0.0502(12) 0.0376(10) 0.0112(9) -0.0093(8) -0.0104(9)
    C1 0.0306(9) 0.0267(9) 0.0323(10) 0.0038(7) 0.0037(7) 0.0003(7)
    C5 0.0306(9) 0.0343(10) 0.0323(10) 0.0057(8) -0.0012(8) -0.0021(8)
    C4 0.0370(10) 0.0316(10) 0.0306(10) 0.0021(8) 0.0041(8) -0.0027(8)
    C8 0.0367(10) 0.0285(9) 0.0345(10) 0.0057(8) 0.0058(8) 0.0030(8)
    C14 0.0479(13) 0.0365(11) 0.0313(10) -0.0003(9) 0.0031(9) -0.0030(8)
    C15 0.0481(13) 0.0368(11) 0.0314(11) 0.0015(10) -0.0085(9) -0.0011(8)
    C3 0.0432(12) 0.0451(13) 0.0334(11) 0.0070(10) -0.0076(9) -0.0106(9)
    C9 0.0523(14) 0.0343(12) 0.0476(13) 0.0153(10) 0.0085(11) 0.0000(10)
    C10 0.075(2) 0.0290(12) 0.072(2) 0.0045(12) 0.0257(16) -0.0035(12)
    C11 0.0594(18) 0.0402(14) 0.080(2) 0.0221(13) 0.0240(16) 0.0075(14)
_geom_special_details
;
 All esds (except the esd in the dihedral angle between two l.s. planes)
 are estimated using the full covariance matrix.  The cell esds are taken
 into account individually in the estimation of esds in distances, angles
 and torsion angles; correlations between esds in cell parameters are only
 used when they are defined by crystal symmetry.  An approximate (isotropic)
 treatment of cell esds is used for estimating esds involving l.s. planes.
;
loop_
    _geom_bond_atom_site_label_1
    _geom_bond_atom_site_label_2
    _geom_bond_site_symmetry_2
    _geom_bond_distance
    _geom_bond_publ_flag
    Br1 C4 . 1.884(2) no
    S2 C12 . 1.729(2) no
    S2 C15 . 1.697(2) no
    S1 C8 . 1.718(2) no
    S1 C11 . 1.686(3) no
    N3 C7 . 1.321(3) no
    N3 C6 . 1.352(3) no
    C12 C7 . 1.457(3) no
    C12 C13 . 1.368(3) no
    C7 C1 . 1.452(3) no
    C2 C6 . 1.408(3) no
    C2 N1 . 1.356(3) no
    C2 N2 . 1.353(3) no
    C6 C5 . 1.408(3) no
    C13 H13 . 0.9300 no
    C13 C14 . 1.410(3) no
    N1 C1 . 1.318(3) no
    N2 C3 . 1.312(3) no
    C1 C8 . 1.462(3) no
    C5 H5 . 0.9300 no
    C5 C4 . 1.358(3) no
    C4 C3 . 1.404(3) no
    C8 C9 . 1.446(4) no
    C14 H14 . 0.9300 no
    C14 C15 . 1.348(3) no
    C15 H15 . 0.9300 no
    C3 H3 . 0.9300 no
    C9 H9 . 0.9300 no
    C9 C10 . 1.432(4) no
    C10 H10 . 0.9300 no
    C10 C11 . 1.339(5) no
    C11 H11 . 0.9300 no
loop_
    _geom_angle_atom_site_label_1
    _geom_angle_atom_site_label_2
    _geom_angle_atom_site_label_3
    _geom_angle_site_symmetry_1
    _geom_angle_site_symmetry_3
    _geom_angle
    _geom_angle_publ_flag
    C15 S2 C12 . . 91.95(11) no
    C11 S1 C8 . . 92.17(14) no
    C7 N3 C6 . . 118.26(18) no
    C7 C12 S2 . . 117.37(15) no
    C13 C12 S2 . . 110.13(16) no
    C13 C12 C7 . . 132.08(19) no
    N3 C7 C12 . . 115.37(18) no
    N3 C7 C1 . . 119.60(18) no
    C1 C7 C12 . . 125.02(18) no
    N1 C2 C6 . . 119.96(19) no
    N2 C2 C6 . . 122.8(2) no
    N2 C2 N1 . . 117.08(19) no
    N3 C6 C2 . . 120.93(19) no
    N3 C6 C5 . . 120.64(18) no
    C5 C6 C2 . . 118.38(19) no
    C12 C13 H13 . . 123.5 no
    C12 C13 C14 . . 113.0(2) no
    C14 C13 H13 . . 123.5 no
    C1 N1 C2 . . 118.22(18) no
    C3 N2 C2 . . 117.1(2) no
    C7 C1 C8 . . 124.32(19) no
    N1 C1 C7 . . 120.60(18) no
    N1 C1 C8 . . 114.94(19) no
    C6 C5 H5 . . 121.3 no
    C4 C5 C6 . . 117.4(2) no
    C4 C5 H5 . . 121.3 no
    C5 C4 Br1 . . 120.71(17) no
    C5 C4 C3 . . 120.3(2) no
    C3 C4 Br1 . . 118.93(17) no
    C1 C8 S1 . . 118.76(17) no
    C9 C8 S1 . . 111.58(17) no
    C9 C8 C1 . . 128.9(2) no
    C13 C14 H14 . . 123.7 no
    C15 C14 C13 . . 112.6(2) no
    C15 C14 H14 . . 123.7 no
    S2 C15 H15 . . 123.9 no
    C14 C15 S2 . . 112.24(17) no
    C14 C15 H15 . . 123.9 no
    N2 C3 C4 . . 123.5(2) no
    N2 C3 H3 . . 118.3 no
    C4 C3 H3 . . 118.3 no
    C8 C9 H9 . . 126.0 no
    C10 C9 C8 . . 108.0(3) no
    C10 C9 H9 . . 126.0 no
    C9 C10 H10 . . 122.5 no
    C11 C10 C9 . . 115.1(3) no
    C11 C10 H10 . . 122.5 no
    S1 C11 H11 . . 123.4 no
    C10 C11 S1 . . 113.1(2) no
    C10 C11 H11 . . 123.4 no
loop_
    _geom_torsion_atom_site_label_1
    _geom_torsion_atom_site_label_2
    _geom_torsion_atom_site_label_3
    _geom_torsion_atom_site_label_4
    _geom_torsion_site_symmetry_1
    _geom_torsion_site_symmetry_2
    _geom_torsion_site_symmetry_3
    _geom_torsion_site_symmetry_4
    _geom_torsion
    _geom_torsion_publ_flag
    Br1 C4 C3 N2 . . . . 176.7(2) no
    S2 C12 C7 N3 . . . . -10.8(3) no
    S2 C12 C7 C1 . . . . 170.70(17) no
    S2 C12 C13 C14 . . . . -1.8(3) no
    S1 C8 C9 C10 . . . . -1.7(3) no
    N3 C7 C1 N1 . . . . -16.0(3) no
    N3 C7 C1 C8 . . . . 159.4(2) no
    N3 C6 C5 C4 . . . . -173.5(2) no
    C12 S2 C15 C14 . . . . -1.6(2) no
    C12 C7 C1 N1 . . . . 162.4(2) no
    C12 C7 C1 C8 . . . . -22.2(3) no
    C12 C13 C14 C15 . . . . 0.7(3) no
    C7 N3 C6 C2 . . . . 5.8(3) no
    C7 N3 C6 C5 . . . . -176.7(2) no
    C7 C12 C13 C14 . . . . -174.0(2) no
    C7 C1 C8 S1 . . . . 158.88(17) no
    C7 C1 C8 C9 . . . . -32.0(4) no
    C2 C6 C5 C4 . . . . 4.0(3) no
    C2 N1 C1 C7 . . . . 8.1(3) no
    C2 N1 C1 C8 . . . . -167.7(2) no
    C2 N2 C3 C4 . . . . 2.3(4) no
    C6 N3 C7 C12 . . . . -170.23(19) no
    C6 N3 C7 C1 . . . . 8.4(3) no
    C6 C2 N1 C1 . . . . 6.1(3) no
    C6 C2 N2 C3 . . . . 3.8(4) no
    C6 C5 C4 Br1 . . . . 179.77(16) no
    C6 C5 C4 C3 . . . . 1.6(3) no
    C13 C12 C7 N3 . . . . 161.0(2) no
    C13 C12 C7 C1 . . . . -17.6(4) no
    C13 C14 C15 S2 . . . . 0.8(3) no
    N1 C2 C6 N3 . . . . -13.7(3) no
    N1 C2 C6 C5 . . . . 168.7(2) no
    N1 C2 N2 C3 . . . . -172.1(2) no
    N1 C1 C8 S1 . . . . -25.5(3) no
    N1 C1 C8 C9 . . . . 143.6(2) no
    N2 C2 C6 N3 . . . . 170.5(2) no
    N2 C2 C6 C5 . . . . -7.0(4) no
    N2 C2 N1 C1 . . . . -177.9(2) no
    C1 C8 C9 C10 . . . . -171.4(2) no
    C5 C4 C3 N2 . . . . -5.1(4) no
    C8 S1 C11 C10 . . . . -1.2(3) no
    C8 C9 C10 C11 . . . . 0.9(4) no
    C15 S2 C12 C7 . . . . 175.40(18) no
    C15 S2 C12 C13 . . . . 1.91(19) no
    C9 C10 C11 S1 . . . . 0.3(4) no
    C11 S1 C8 C1 . . . . 172.6(2) no
    C11 S1 C8 C9 . . . . 1.7(2) no
loop_
    _geom_hbond_atom_site_label_d
    _geom_hbond_atom_site_label_h
    _geom_hbond_atom_site_label_a
    _geom_hbond_site_symmetry_a
    _geom_hbond_distance_dh
    _geom_hbond_distance_ha
    _geom_hbond_distance_da
    _geom_hbond_angle_dha
    C3 H3 Br1 3_756 0.93 3.005 3.8360(10)
                                        150
    C5 H5 Br1 3_655 0.93 3.049 3.8510(10)
                                        145
    C15 H15 N1 1_454 0.93 2.645 3.5720(10)
                                         175
    C11 H11 C14 4_656 0.93 2.775 3.6370(10)
                                          155
