# Supplementary material for: Crystal structures of 2,3-bis­(thio­phen-2-yl)pyrido[2,3-b]pyrazine and 7-bromo-2,3-bis­(thio­phen-2-yl)pyrido[2,3-b]pyrazine
Source: Acta Crystallogr E Crystallogr Commun. 2019 Jan 1;75(Pt 1):89–93. doi: 10.1107/S2056989018016882 (PMC6323875; doi:10.1107/S2056989018016882)
Supplement: Supplementary file 2 [file e-75-00089-1sup2.hkl]

# 
# h,k,l, Fc-squared, Fo-squared, sigma(Fo-squared) and status flag 
# 
data_1
_shelx_title ' 13GAC53 in P21/c #  14' 
_shelx_refln_list_code          4 
_shelx_F_calc_maximum      154.51 
_exptl_crystal_F_000       608.00 
_reflns_d_resolution_high  0.6467 
 
loop_ 
 _symmetry_equiv_pos_as_xyz 
 'x, y, z' 
 '-x, y+1/2, -z+1/2' 
 '-x, -y, -z' 
 'x, -y-1/2, z-1/2' 
 
_cell_length_a     5.2515 
_cell_length_b    14.1093 
_cell_length_c    17.7690 
_cell_angle_alpha  90.000 
_cell_angle_beta   92.030 
_cell_angle_gamma  90.000 
 
_shelx_F_squared_multiplier     1.000 
 
loop_ 
 _refln_index_h 
 _refln_index_k 
 _refln_index_l 
 _refln_F_squared_calc 
 _refln_F_squared_meas 
 _refln_F_squared_sigma 
 _refln_observed_status 
   2   0   0     2048.66     1872.26     15.57 o 
   3   0   0     1192.07     1066.00     10.58 o 
   4   0   0      100.69      113.70      2.99 o 
   5   0   0      265.71      270.44      6.18 o 
   6   0   0      124.42      121.76      6.02 o 
   7   0   0        7.73        3.17      2.73 o 
   1   1   0      243.70      216.44      2.12 o 
   2   1   0     1307.74     1419.70      7.05 o 
   3   1   0      485.15      550.07      4.05 o 
   4   1   0        4.62        2.33      0.77 o 
   5   1   0        8.00        7.15      0.85 o 
   6   1   0        6.99        5.62      1.08 o 
   7   1   0       14.67       11.75      2.91 o 
   1   2   0     2086.40     2289.67     13.42 o 
   3   2   0      492.72      527.65      3.79 o 
   4   2   0      370.64      390.82      3.92 o 
   5   2   0      109.93      116.65      2.66 o 
   6   2   0        6.90        6.59      1.16 o 
   7   2   0        9.95       10.52      1.69 o 
   1   3   0      693.51      604.33      4.86 o 
   2   3   0      195.07      169.45      1.81 o 
   3   3   0       63.51       84.92      1.22 o 
   4   3   0      222.51      224.94      2.86 o 
   5   3   0       55.90       52.10      1.97 o 
   6   3   0        5.37        3.83      1.04 o 
   7   3   0        1.00       -0.05      1.49 o 
   0   4   0     2132.05     2398.87     16.19 o 
   1   4   0      134.97      167.16      2.41 o 
   2   4   0      219.73      213.38      1.92 o 
   3   4   0      698.89      742.85      4.94 o 
   4   4   0       24.03       24.56      1.15 o 
   5   4   0       63.56       61.25      1.95 o 
   6   4   0        3.08        3.30      1.15 o 
   7   4   0        0.16       -0.82      1.06 o 
   1   5   0     6541.45     6437.38     34.57 o 
   2   5   0      785.42      766.21      5.28 o 
   3   5   0        4.45        1.65      0.42 o 
   4   5   0      817.98      763.82      6.59 o 
   5   5   0       22.51       23.29      1.42 o 
   6   5   0        2.39        3.09      1.12 o 
   7   5   0        3.13        2.71      1.25 o 
   0   6   0        8.71       10.81      0.53 o 
   1   6   0       84.77       91.09      1.37 o 
   2   6   0      129.53      137.52      1.77 o 
   3   6   0      414.20      449.52      4.19 o 
   4   6   0      295.60      298.01      3.98 o 
   5   6   0       39.70       40.62      1.67 o 
   6   6   0        4.88        5.26      1.21 o 
   7   6   0       47.86       48.58      2.84 o 
   1   7   0      629.79      659.25      5.00 o 
   2   7   0      414.82      445.01      3.67 o 
   3   7   0      148.07      136.14      2.37 o 
   4   7   0      221.70      220.76      3.45 o 
   5   7   0        0.91        1.04      0.82 o 
   6   7   0        9.89       11.84      1.25 o 
   7   7   0       39.43       38.30      2.59 o 
   0   8   0      314.08      319.01      3.86 o 
   1   8   0       16.05       15.78      0.67 o 
   2   8   0       70.34       75.52      1.38 o 
   3   8   0      567.78      548.14      5.44 o 
   4   8   0        1.12        1.53      0.93 o 
   5   8   0       12.29       16.62      1.35 o 
   6   8   0        3.23        5.70      1.18 o 
   7   8   0       23.80       22.35      2.38 o 
   1   9   0      949.03      976.74      6.11 o 
   2   9   0      139.88      136.39      2.11 o 
   3   9   0      458.27      433.14      4.85 o 
   4   9   0        4.62        4.21      1.21 o 
   5   9   0        0.07        0.47      0.92 o 
   6   9   0        8.83        9.73      1.35 o 
   7   9   0       14.96       16.19      2.25 o 
   0  10   0      140.19      155.52      2.82 o 
   1  10   0        4.46        4.82      0.48 o 
   2  10   0       76.93       73.63      1.72 o 
   3  10   0        0.99        0.95      0.74 o 
   4  10   0        0.12       -0.55      1.09 o 
   5  10   0        3.84        1.93      0.93 o 
   6  10   0        1.59        2.97      1.07 o 
   7  10   0        0.86        1.32      2.85 o 
   1  11   0      231.66      198.86      2.61 o 
   2  11   0       43.31       41.27      1.47 o 
   3  11   0      132.24      117.68      2.78 o 
   4  11   0       72.49       65.77      3.08 o 
   5  11   0       19.12       16.69      1.48 o 
   6  11   0        8.08        7.01      1.28 o 
   0  12   0        0.17       -0.08      0.76 o 
   1  12   0        1.77        1.69      0.53 o 
   2  12   0       20.60       20.69      1.14 o 
   3  12   0       39.95       39.94      1.75 o 
   4  12   0        5.90        9.00      2.26 o 
   5  12   0        6.86        5.78      2.07 o 
   6  12   0        6.21        3.72      1.15 o 
   1  13   0       78.64       70.65      1.71 o 
   2  13   0       30.40       33.23      1.62 o 
   3  13   0      113.96      106.05      2.60 o 
   4  13   0       17.14       19.26      1.60 o 
   5  13   0        2.46        0.82      1.19 o 
   6  13   0        0.10        0.89      1.92 o 
   0  14   0       12.00       24.75      2.23 o 
   1  14   0       29.56       24.34      1.28 o 
   2  14   0      115.41      111.56      2.95 o 
   3  14   0       65.53       69.29      2.78 o 
   4  14   0       32.86       28.04      2.02 o 
   5  14   0        4.93        4.36      1.38 o 
   6  14   0        1.31        2.11      2.18 o 
   1  15   0      127.21      107.93      2.90 o 
   2  15   0        6.44        6.59      1.03 o 
   3  15   0        4.31        5.70      1.29 o 
   4  15   0        8.52        7.66      1.39 o 
   5  15   0       10.06        7.85      1.50 o 
   0  16   0      390.91      384.17     13.27 o 
   1  16   0        1.46        0.70      1.04 o 
   2  16   0        5.37        6.15      1.26 o 
   3  16   0       23.29       23.40      1.91 o 
   4  16   0        2.73        0.82      1.21 o 
   1  17   0       27.15       26.23      1.87 o 
   2  17   0       19.65       26.03      2.26 o 
   3  17   0        4.84        4.19      1.43 o 
   4  17   0       37.45       35.93      2.96 o 
   0  18   0        0.57        0.14      1.70 o 
   1  18   0        0.48        1.84      1.29 o 
   2  18   0        3.58        4.47      1.28 o 
   3  18   0       10.20       15.03      1.80 o 
   4  18   0        1.66       -0.05      2.48 o 
   1  19   0        7.45        8.24      1.43 o 
   2  19   0        0.41       -0.88      1.75 o 
   3  19   0        4.69        4.52      2.06 o 
   0  20   0       51.42       46.82      3.77 o 
   1  20   0        7.59       10.22      1.81 o 
   2  20   0       17.66       18.55      1.98 o 
   3  20   0        1.95        2.65      2.44 o 
   1  21   0        0.62        3.74      2.02 o 
   2  21   0        0.62       -0.98      2.48 o 
  -7   1   1       32.26       28.01      2.59 o 
  -6   1   1        9.00        9.66      1.35 o 
  -5   1   1       18.39       16.38      1.08 o 
  -4   1   1      674.63      673.41      6.51 o 
  -3   1   1      433.69      469.71      3.44 o 
  -2   1   1       20.75       14.11      0.48 o 
  -1   1   1     3380.15     3813.15     24.90 o 
   1   1   1     1043.55     1183.19      6.66 o 
   2   1   1        2.97        8.30      0.84 o 
   3   1   1      753.35      735.00      4.86 o 
   4   1   1        0.85        0.01      0.55 o 
   5   1   1       56.03       59.74      1.65 o 
   6   1   1        3.29        4.86      1.07 o 
   7   1   1        0.76       -1.70      1.70 o 
  -7   2   1       12.11       12.73      1.76 o 
  -6   2   1        7.45        7.17      1.20 o 
  -5   2   1       54.65       53.33      2.04 o 
  -4   2   1       24.73       23.23      1.06 o 
  -3   2   1        1.55        2.28      0.36 o 
  -2   2   1      673.43      624.27      3.86 o 
  -1   2   1       56.71       73.98      0.99 o 
   1   2   1    17083.80    17999.47     68.57 o 
   2   2   1       82.34       92.39      1.04 o 
   3   2   1      539.59      498.01      3.51 o 
   4   2   1      197.44      190.08      2.39 o 
   5   2   1      143.96      148.75      2.75 o 
   6   2   1       39.66       38.49      1.93 o 
   7   2   1        9.05        7.66      1.52 o 
  -7   3   1       21.45       17.46      1.89 o 
  -6   3   1       20.11       18.00      1.49 o 
  -5   3   1        2.66        2.66      0.73 o 
  -4   3   1       85.19       86.93      1.76 o 
  -3   3   1      214.95      268.55      2.47 o 
  -2   3   1      562.27      623.83      4.72 o 
  -1   3   1     5342.62     5494.33     29.21 o 
   0   3   1      177.30      135.76      2.00 o 
   1   3   1     9640.52    10318.48     54.33 o 
   2   3   1     1696.96     1651.75      7.95 o 
   3   3   1      138.10      148.61      1.71 o 
   4   3   1      124.23      112.22      1.64 o 
   5   3   1      112.75      100.31      2.63 o 
   6   3   1        3.79        7.41      1.32 o 
   7   3   1       14.81       15.02      1.85 o 
  -7   4   1        1.25        3.09      1.40 o 
  -6   4   1        8.31        8.18      1.39 o 
  -5   4   1      207.82      205.74      3.85 o 
  -4   4   1      160.89      167.15      2.49 o 
  -3   4   1      907.01      917.39      6.87 o 
  -2   4   1        0.82        0.48      0.41 o 
  -1   4   1        0.99        6.10      0.87 o 
   1   4   1     3676.57     3703.25     22.22 o 
   2   4   1       28.57       10.89      0.41 o 
   3   4   1        0.55        0.90      0.37 o 
   4   4   1       11.14        9.65      0.61 o 
   5   4   1       18.67       18.74      1.35 o 
   6   4   1       53.03       51.32      2.36 o 
   7   4   1        7.04        6.42      1.62 o 
  -7   5   1        9.73        9.63      1.36 o 
  -6   5   1      153.03      160.47      4.94 o 
  -5   5   1        0.65        0.78      0.83 o 
  -4   5   1      518.99      515.28      5.14 o 
  -3   5   1      159.67      190.23      2.95 o 
  -2   5   1      791.80      743.63      5.66 o 
  -1   5   1      551.13      541.86      4.12 o 
   0   5   1     1666.37     1882.50     10.94 o 
   1   5   1      490.17      427.61      9.43 o 
   2   5   1       20.96       33.64      0.77 o 
   3   5   1      178.78      149.29      2.07 o 
   4   5   1        1.53        0.73      0.55 o 
   5   5   1       66.00       63.90      1.99 o 
   6   5   1        7.90        8.58      1.21 o 
   7   5   1        0.40        0.25      1.10 o 
  -7   6   1       12.00       14.37      1.82 o 
  -6   6   1       24.15       23.92      1.73 o 
  -5   6   1        5.86        5.24      0.92 o 
  -4   6   1       73.35       75.61      1.71 o 
  -3   6   1      111.84       92.88      1.91 o 
  -2   6   1     1575.46     1728.60     11.09 o 
  -1   6   1        8.02        9.80      0.69 o 
   0   6   1       76.33       74.36      2.27 o 
   1   6   1      857.40      920.05      6.87 o 
   2   6   1      292.86      275.33      2.42 o 
   3   6   1       51.36       45.87      1.20 o 
   4   6   1      154.09      138.81      2.31 o 
   5   6   1        7.38        4.84      0.89 o 
   6   6   1        0.18        1.82      1.04 o 
   7   6   1        4.74        4.30      1.53 o 
  -7   7   1        0.54       -1.71      1.71 o 
  -6   7   1       10.85       11.12      1.39 o 
  -5   7   1       19.38       17.68      1.26 o 
  -4   7   1       49.53       52.55      1.72 o 
  -3   7   1        5.70        3.01      0.70 o 
  -2   7   1      381.24      342.53      3.12 o 
  -1   7   1        6.97        4.44      0.68 o 
   0   7   1     8827.04     9201.62     52.42 o 
   1   7   1       21.81       25.64      1.00 o 
   2   7   1     1193.79     1155.30      7.66 o 
   3   7   1      145.46      159.82      2.18 o 
   4   7   1        0.05        1.17      0.79 o 
   5   7   1      107.21      115.72      2.95 o 
   6   7   1        0.01        0.90      0.98 o 
   7   7   1        0.00       -1.48      1.48 o 
  -7   8   1        1.03        1.50      1.64 o 
  -6   8   1       25.29       26.73      2.04 o 
  -5   8   1        9.34       11.33      1.26 o 
  -4   8   1        1.05       -0.11      0.96 o 
  -3   8   1      374.74      364.89      5.53 o 
  -2   8   1       95.43      116.33      2.67 o 
  -1   8   1     1027.71     1091.90      7.02 o 
   0   8   1       69.67       76.41      3.29 o 
   1   8   1       97.85       98.37      1.71 o 
   2   8   1       66.15       69.19      1.29 o 
   3   8   1       47.32       45.19      1.45 o 
   4   8   1        5.64        5.21      0.98 o 
   5   8   1        6.08        5.14      1.14 o 
   6   8   1        0.00        0.20      1.01 o 
   7   8   1        1.90        2.66      1.50 o 
  -7   9   1        1.25        1.85      1.91 o 
  -6   9   1        4.56        4.24      1.28 o 
  -5   9   1       33.33       29.19      1.71 o 
  -4   9   1      166.82      158.96      3.35 o 
  -3   9   1      110.59      108.48      2.49 o 
  -2   9   1       19.96       12.98      0.73 o 
  -1   9   1        0.07        0.38      0.42 o 
   0   9   1       23.58        7.17      0.61 o 
   1   9   1       12.42       11.03      0.69 o 
   2   9   1       17.81       15.36      0.95 o 
   3   9   1       33.78       33.90      1.39 o 
   4   9   1        2.69        1.58      0.86 o 
   5   9   1       19.43       17.82      1.43 o 
   6   9   1        3.25        2.90      1.02 o 
   7   9   1        8.06        9.83      2.43 o 
  -7  10   1        5.35        7.16      2.15 o 
  -6  10   1       19.73       21.81      1.92 o 
  -5  10   1       32.02       28.56      1.77 o 
  -4  10   1      147.07      171.57      3.22 o 
  -3  10   1       28.73       27.37      1.47 o 
  -2  10   1        0.40        0.53      0.53 o 
  -1  10   1      682.71      664.23      4.78 o 
   0  10   1      606.89      607.79      4.92 o 
   1  10   1       59.00       59.14      1.25 o 
   2  10   1      590.69      537.54      5.33 o 
   3  10   1       56.63       65.14      2.00 o 
   4  10   1      208.82      200.98      3.48 o 
   5  10   1       14.80       16.08      1.36 o 
   6  10   1        6.91        6.80      1.23 o 
   7  10   1        0.36       -3.38      3.38 o 
  -7  11   1        2.72        1.76      2.33 o 
  -6  11   1        0.62        0.20      1.17 o 
  -5  11   1        0.84       -0.11      1.12 o 
  -4  11   1       16.81       16.02      1.31 o 
  -3  11   1      139.01      141.81      3.36 o 
  -2  11   1       99.56       89.06      1.76 o 
  -1  11   1       58.78       53.19      1.19 o 
   0  11   1       28.71       32.25      1.00 o 
   1  11   1       25.04       18.52      1.18 o 
   2  11   1       66.07       63.73      1.76 o 
   3  11   1       60.77       68.42      2.12 o 
   4  11   1        0.89        0.50      0.77 o 
   5  11   1       10.62       14.24      1.43 o 
   6  11   1        0.01       -0.81      1.13 o 
  -6  12   1        3.96        4.07      1.92 o 
  -5  12   1        2.11        0.67      1.02 o 
  -4  12   1       35.68       33.49      1.92 o 
  -3  12   1       54.97       49.34      2.06 o 
  -2  12   1       34.01       35.12      1.39 o 
  -1  12   1       49.54       45.51      1.70 o 
   0  12   1       80.98       68.27      1.75 o 
   1  12   1      205.83      230.11      2.96 o 
   2  12   1       14.97       13.13      0.96 o 
   3  12   1        1.29        1.40      0.79 o 
   4  12   1      211.05      218.90      4.39 o 
   5  12   1        0.50       -1.10      1.10 o 
   6  12   1        0.03       -1.23      1.49 o 
  -6  13   1        0.26        1.71      1.21 o 
  -5  13   1        3.45        3.98      1.98 o 
  -4  13   1       51.77       47.04      2.28 o 
  -3  13   1      157.04      161.16      3.46 o 
  -2  13   1       93.39       95.50      2.92 o 
  -1  13   1        0.01       -0.28      0.62 o 
   0  13   1      402.50      383.76      4.04 o 
   1  13   1        4.97        3.06      0.91 o 
   2  13   1       32.45       28.61      1.36 o 
   3  13   1       14.53       13.63      1.13 o 
   4  13   1       62.38       55.38      2.22 o 
   5  13   1        0.13       -0.04      0.97 o 
   6  13   1        2.26        1.10      1.32 o 
  -6  14   1        0.35       -1.41      2.63 o 
  -5  14   1        0.66        2.39      1.49 o 
  -4  14   1       15.54       15.74      1.62 o 
  -3  14   1       12.06       11.97      1.35 o 
  -2  14   1        4.36        7.12      1.24 o 
  -1  14   1       28.27       27.96      1.29 o 
   0  14   1        0.10        0.21      0.66 o 
   1  14   1       10.49       11.77      1.15 o 
   2  14   1        0.32        1.01      0.84 o 
   3  14   1        2.07        0.22      0.92 o 
   4  14   1      101.31       95.26      2.73 o 
   5  14   1        1.50        1.12      1.00 o 
   6  14   1        0.23       -2.92      2.92 o 
  -5  15   1        1.53        4.42      1.67 o 
  -4  15   1       10.75        8.48      1.65 o 
  -3  15   1      277.41      303.02      6.60 o 
  -2  15   1        5.33        9.14      1.32 o 
  -1  15   1        4.73        5.30      0.94 o 
   0  15   1      155.12      162.32      3.77 o 
   1  15   1       77.81       75.17      2.46 o 
   2  15   1       14.02       12.41      1.49 o 
   3  15   1      122.80      121.82      3.38 o 
   4  15   1       17.11       15.75      1.52 o 
   5  15   1       14.01       13.85      1.95 o 
  -5  16   1        2.54        2.11      2.42 o 
  -4  16   1        4.34        4.05      1.36 o 
  -3  16   1       50.15       56.09      2.72 o 
  -2  16   1        7.35       10.67      1.39 o 
  -1  16   1       32.76       36.31      2.06 o 
   0  16   1       44.01       37.17      2.00 o 
   1  16   1       27.86       33.70      1.80 o 
   2  16   1        0.72       -0.12      1.01 o 
   3  16   1       47.67       39.28      2.40 o 
   4  16   1        0.17        1.27      1.29 o 
   5  16   1        4.27        2.93      2.37 o 
  -5  17   1        0.20       -0.22      2.57 o 
  -4  17   1        0.26       -0.93      1.50 o 
  -3  17   1        1.30        1.48      1.18 o 
  -2  17   1        3.87        6.42      1.28 o 
  -1  17   1        0.00       -1.08      1.08 o 
   0  17   1        7.85        7.07      1.31 o 
   1  17   1        8.24        5.44      1.12 o 
   2  17   1        4.99        2.07      1.24 o 
   3  17   1        0.09        0.11      1.20 o 
   4  17   1        0.25        0.22      1.32 o 
  -4  18   1       12.29       15.02      3.59 o 
  -3  18   1       17.23       21.94      2.00 o 
  -2  18   1       17.82       14.58      1.86 o 
  -1  18   1       42.33       46.93      2.95 o 
   0  18   1        1.24        1.37      1.20 o 
   1  18   1        9.83        9.81      1.57 o 
   2  18   1       15.14       19.16      1.79 o 
   3  18   1        0.78        1.76      1.17 o 
   4  18   1       15.34       19.03      4.20 o 
  -3  19   1        8.24        8.06      1.56 o 
  -2  19   1        2.91        2.04      1.23 o 
  -1  19   1        4.56        3.03      1.40 o 
   0  19   1       70.55       77.05      3.22 o 
   1  19   1       48.60       54.19      3.35 o 
   2  19   1        0.16        1.27      1.30 o 
   3  19   1       15.67       14.47      1.84 o 
  -3  20   1       13.48        7.86      1.97 o 
  -2  20   1        0.88        1.21      1.22 o 
  -1  20   1        5.94        5.85      1.67 o 
   0  20   1        0.02       -0.88      1.53 o 
   1  20   1       63.55       71.09      3.81 o 
   2  20   1        0.20        1.13      1.49 o 
  -2  21   1       17.10       18.35      3.91 o 
  -1  21   1        3.65        1.60      2.31 o 
   0  21   1       26.02       25.61      2.60 o 
   1  21   1        3.25        6.81      2.21 o 
   2  21   1        3.38        1.06      3.23 o 
  -7   0   2        0.07       -0.55      3.23 o 
  -6   0   2        7.46        4.65      2.57 o 
  -5   0   2       23.55       30.29      1.95 o 
  -4   0   2       94.35       81.88      4.14 o 
  -3   0   2      111.08       86.77      2.29 o 
  -2   0   2      296.36      270.70      3.18 o 
  -1   0   2     3324.54     3867.03     35.74 o 
   1   0   2      208.67      227.67      2.67 o 
   2   0   2      289.86      338.46      4.01 o 
   3   0   2       19.54       27.25      0.99 o 
   4   0   2      760.65      856.22     11.34 o 
   5   0   2       18.69       27.42      1.60 o 
   6   0   2       97.63       88.52      4.51 o 
   7   0   2        5.73        7.53      2.61 o 
  -7   1   2        1.46        2.17      2.11 o 
  -6   1   2      153.97      161.10      4.14 o 
  -5   1   2        8.20        7.56      1.04 o 
  -4   1   2      187.53      175.95      2.73 o 
  -3   1   2     2590.67     2699.15     17.91 o 
  -2   1   2      353.46      321.76      3.17 o 
  -1   1   2     3279.56     3329.56     19.50 o 
   1   1   2     7498.27     8351.74     40.25 o 
   2   1   2     1265.55     1281.45      6.35 o 
   3   1   2        6.89        4.70      0.51 o 
   4   1   2      835.58      853.61      6.43 o 
   5   1   2        1.24        1.80      0.66 o 
   6   1   2        0.41       -0.06      1.22 o 
   7   1   2        0.27        2.02      1.44 o 
  -7   2   2        2.25        4.56      1.62 o 
  -6   2   2       36.96       36.24      1.90 o 
  -5   2   2        0.14        0.15      0.80 o 
  -4   2   2      304.93      298.53      4.00 o 
  -3   2   2       25.30       39.58      1.31 o 
  -2   2   2     2577.85     2764.56     15.84 o 
  -1   2   2     4675.91     4714.84     27.51 o 
   2   2   2        4.77        7.95      0.36 o 
   3   2   2       69.63       44.40      0.93 o 
   4   2   2        0.62        0.85      0.52 o 
   5   2   2       24.94       24.25      1.41 o 
   6   2   2        0.30        0.89      0.90 o 
   7   2   2       10.09        8.85      1.67 o 
  -7   3   2        0.01        0.17      1.16 o 
  -6   3   2       96.22      107.06      3.27 o 
  -5   3   2       98.75      100.61      2.34 o 
  -4   3   2      142.62      149.38      2.53 o 
  -3   3   2      837.39      752.40      5.53 o 
  -2   3   2      151.57      185.93      2.19 o 
  -1   3   2     4200.39     4231.32     27.92 o 
   0   3   2    11037.90    11303.32     67.70 o 
   1   3   2     7009.33     7290.79     44.59 o 
   2   3   2      826.83      797.55      4.62 o 
   3   3   2      201.97      223.20      1.87 o 
   4   3   2      388.44      383.07      3.11 o 
   5   3   2       41.04       41.53      1.63 o 
   6   3   2       52.62       58.35      2.30 o 
   7   3   2       13.23       19.37      1.87 o 
  -7   4   2       25.19       26.29      2.20 o 
  -6   4   2       12.33       11.02      1.42 o 
  -5   4   2      108.88      100.34      2.35 o 
  -4   4   2        3.85        7.59      0.78 o 
  -3   4   2      203.42      202.80      3.00 o 
  -2   4   2       77.06       68.12      1.44 o 
  -1   4   2      895.58      942.23      6.66 o 
   0   4   2       12.21       17.90      0.81 o 
   1   4   2     5364.88     5700.63     33.33 o 
   2   4   2      151.73      184.59      1.45 o 
   3   4   2      315.53      294.87      2.33 o 
   4   4   2       26.65       28.33      0.99 o 
   5   4   2       13.34       13.76      1.20 o 
   6   4   2       17.21       20.95      1.45 o 
   7   4   2        0.01       -0.85      1.45 o 
  -7   5   2        2.51        2.42      1.19 o 
  -6   5   2       79.70       77.25      3.67 o 
  -5   5   2       60.99       61.38      2.44 o 
  -4   5   2        3.13        1.79      0.62 o 
  -3   5   2       93.41       75.12      1.84 o 
  -2   5   2      285.96      283.52      3.29 o 
  -1   5   2        1.45        0.77      0.36 o 
   0   5   2      649.09      714.59      7.27 o 
   1   5   2       95.69      105.63      1.44 o 
   2   5   2        0.00        2.64      1.55 o 
   3   5   2       45.21       51.39      0.99 o 
   4   5   2       53.15       60.42      1.48 o 
   5   5   2        1.65        3.35      0.80 o 
   6   5   2        1.53        1.80      1.00 o 
   7   5   2        9.36        7.49      1.56 o 
  -7   6   2       27.53       26.62      2.03 o 
  -6   6   2       13.29       12.56      1.39 o 
  -5   6   2       32.59       32.93      1.73 o 
  -4   6   2      132.89      127.64      2.25 o 
  -3   6   2      291.09      334.05      3.55 o 
  -2   6   2      578.78      522.88      5.00 o 
  -1   6   2      125.95      162.85      2.03 o 
   0   6   2      764.40      691.49      8.71 o 
   1   6   2     1114.34     1091.18      7.29 o 
   2   6   2      241.47      248.82      3.48 o 
   3   6   2      409.60      365.11      2.72 o 
   4   6   2      103.47      120.34      2.15 o 
   5   6   2        0.40        1.41      0.80 o 
   6   6   2        0.06       -0.38      1.07 o 
   7   6   2       12.95       13.79      2.08 o 
  -7   7   2       13.33       13.41      1.70 o 
  -6   7   2        4.59        5.17      1.15 o 
  -5   7   2        0.24       -0.07      0.93 o 
  -4   7   2        4.61        6.24      0.84 o 
  -3   7   2      164.98      161.80      2.89 o 
  -2   7   2      356.68      390.19      4.42 o 
  -1   7   2       85.67       84.91      1.62 o 
   0   7   2       57.14       56.68      0.88 o 
   1   7   2      168.91      190.64      2.14 o 
   2   7   2       54.21       57.21      1.15 o 
   3   7   2       84.74       74.39      1.28 o 
   4   7   2      788.91      797.72      7.07 o 
   5   7   2        0.29        1.09      0.88 o 
   6   7   2       12.54       15.46      1.51 o 
   7   7   2        0.36       -0.85      1.21 o 
  -7   8   2        1.04        2.82      3.58 o 
  -6   8   2       10.78       11.08      1.56 o 
  -5   8   2       62.46       61.96      2.29 o 
  -4   8   2      144.05      123.83      2.89 o 
  -3   8   2     2998.79     3096.84     27.91 o 
  -2   8   2      844.19      791.83      7.03 o 
  -1   8   2      474.36      519.62      4.86 o 
   0   8   2     1252.04     1178.59      7.20 o 
   1   8   2     2273.06     2268.01     11.81 o 
   2   8   2      177.79      158.28      2.05 o 
   3   8   2      731.20      693.14      5.38 o 
   4   8   2      341.27      358.66      5.25 o 
   5   8   2      166.27      170.33      3.72 o 
   6   8   2       33.00       37.87      2.07 o 
   7   8   2        3.72        3.11      1.67 o 
  -7   9   2        0.59        1.91      1.49 o 
  -6   9   2        5.99        8.31      1.53 o 
  -5   9   2       84.58       93.99      2.85 o 
  -4   9   2       16.38       18.47      1.31 o 
  -3   9   2       19.33       21.02      1.24 o 
  -2   9   2      244.91      251.13      3.79 o 
  -1   9   2      181.13      151.63      2.21 o 
   0   9   2       11.20        9.14      0.55 o 
   1   9   2       96.29      132.02      3.76 o 
   2   9   2      120.29      116.73      1.81 o 
   3   9   2       80.83       88.12      2.81 o 
   4   9   2       57.62       56.45      2.02 o 
   5   9   2        3.14        2.46      1.17 o 
   6   9   2        4.03        8.44      1.53 o 
   7   9   2        2.96        1.06      4.22 o 
  -7  10   2        5.22       10.25      3.25 o 
  -6  10   2        5.66        5.78      1.69 o 
  -5  10   2        9.51        9.65      1.45 o 
  -4  10   2        0.21        0.27      0.79 o 
  -3  10   2       28.95       33.54      1.50 o 
  -2  10   2        0.17        1.22      0.52 o 
  -1  10   2        1.13        0.86      0.46 o 
   0  10   2        3.92        4.88      0.42 o 
   1  10   2       46.93       69.77      1.63 o 
   2  10   2        9.02       10.59      1.39 o 
   3  10   2       23.19       27.02      1.35 o 
   4  10   2        0.41        2.91      0.83 o 
   5  10   2       11.68       14.09      1.34 o 
   6  10   2        1.25        0.99      1.28 o 
   7  10   2        0.85        1.41      2.04 o 
  -6  11   2        0.83        1.61      1.46 o 
  -5  11   2        9.76       10.21      1.36 o 
  -4  11   2        3.96        5.51      0.88 o 
  -3  11   2      594.96      589.78      8.38 o 
  -2  11   2       49.71       50.35      1.54 o 
  -1  11   2       86.23       75.18      1.48 o 
   0  11   2       43.99       36.96      1.11 o 
   1  11   2      229.13      245.87      3.27 o 
   2  11   2       40.40       44.91      1.52 o 
   3  11   2        9.99        7.79      0.87 o 
   4  11   2       15.96       18.71      2.37 o 
   5  11   2       16.67       14.29      1.41 o 
   6  11   2        1.20        2.58      1.26 o 
  -6  12   2       30.49       26.82      2.18 o 
  -5  12   2        5.49        7.77      1.22 o 
  -4  12   2       63.78       55.01      2.13 o 
  -3  12   2       10.05       17.31      1.41 o 
  -2  12   2        0.61        0.36      0.69 o 
  -1  12   2        7.47        9.10      0.93 o 
   0  12   2      268.17      248.08      3.38 o 
   1  12   2       98.71       85.29      2.29 o 
   2  12   2       23.80       22.92      1.19 o 
   3  12   2       55.07       50.42      1.77 o 
   4  12   2        0.26        1.09      0.89 o 
   5  12   2       55.40       58.97      2.72 o 
   6  12   2        9.56        6.05      1.73 o 
  -6  13   2       11.50       13.52      1.76 o 
  -5  13   2        3.58        4.16      1.37 o 
  -4  13   2        9.75        9.83      1.16 o 
  -3  13   2       16.06       11.65      1.53 o 
  -2  13   2        0.70        1.54      0.87 o 
  -1  13   2        0.37        1.08      0.65 o 
   0  13   2      204.92      210.23      3.21 o 
   1  13   2      399.47      373.92      7.81 o 
   2  13   2       64.07       63.67      1.92 o 
   3  13   2       36.08       38.97      1.65 o 
   4  13   2       54.29       56.81      1.94 o 
   5  13   2        0.25        0.79      1.12 o 
   6  13   2        1.00        2.50      1.73 o 
  -6  14   2        1.84       -1.73      1.73 o 
  -5  14   2        0.53        0.50      1.35 o 
  -4  14   2       13.20       12.34      1.45 o 
  -3  14   2       14.96       16.60      1.60 o 
  -2  14   2       98.80       94.57      3.02 o 
  -1  14   2       65.78       63.11      2.46 o 
   0  14   2        3.40        3.77      0.82 o 
   1  14   2      117.36      111.90      2.85 o 
   2  14   2       19.70       23.34      1.53 o 
   3  14   2       43.66       44.63      2.19 o 
   4  14   2       43.20       37.33      1.87 o 
   5  14   2       30.84       31.06      2.22 o 
   6  14   2        0.02       -0.46      2.55 o 
  -5  15   2        0.18       -1.67      1.67 o 
  -4  15   2       22.33       20.55      1.90 o 
  -3  15   2        0.01        3.47      1.25 o 
  -2  15   2       32.77       28.25      1.85 o 
  -1  15   2        8.78        5.51      0.92 o 
   0  15   2       16.71       14.86      1.21 o 
   1  15   2      254.15      244.54      4.42 o 
   2  15   2       12.71       19.26      1.97 o 
   3  15   2       10.14        8.06      1.17 o 
   4  15   2        0.33        3.40      1.35 o 
   5  15   2        2.53        4.07      1.61 o 
  -5  16   2        0.89        3.13      2.63 o 
  -4  16   2       34.99       37.36      2.83 o 
  -3  16   2        3.87        3.77      1.29 o 
  -2  16   2       56.31       58.28      2.62 o 
  -1  16   2        4.78        6.29      1.18 o 
   0  16   2      121.68      119.41      3.43 o 
   1  16   2       10.58       13.10      1.31 o 
   2  16   2        2.95        1.92      0.99 o 
   3  16   2        2.03        0.73      1.06 o 
   4  16   2       74.25       74.23      3.97 o 
   5  16   2        1.47        3.88      2.72 o 
  -5  17   2        3.76        2.28      2.87 o 
  -4  17   2        1.94        0.32      1.55 o 
  -3  17   2       36.38       28.74      2.15 o 
  -2  17   2        0.62        1.55      1.24 o 
  -1  17   2       37.06       38.85      2.22 o 
   0  17   2        1.18        1.69      1.11 o 
   1  17   2       15.17       16.08      1.47 o 
   2  17   2       16.08       22.23      1.64 o 
   3  17   2        7.97        6.47      1.69 o 
   4  17   2       41.49       39.66      3.07 o 
  -4  18   2        1.14        2.27      2.54 o 
  -3  18   2        1.08        1.69      1.15 o 
  -2  18   2       32.96       30.38      2.16 o 
  -1  18   2        2.21        1.94      1.02 o 
   0  18   2        6.28        4.19      1.13 o 
   1  18   2       21.76       25.43      2.06 o 
   2  18   2        0.63        0.72      1.14 o 
   3  18   2        0.02        1.40      2.84 o 
   4  18   2        0.33        1.12      2.69 o 
  -3  19   2        2.92        6.44      1.49 o 
  -2  19   2        1.45        0.27      1.06 o 
  -1  19   2        3.61        0.69      1.40 o 
   0  19   2       15.00       12.65      2.04 o 
   1  19   2        4.42        4.42      1.66 o 
   2  19   2       24.02       27.40      2.23 o 
   3  19   2        0.01       -1.35      1.65 o 
  -3  20   2        5.40        8.60      3.16 o 
  -2  20   2        6.55        3.80      3.12 o 
  -1  20   2        1.72       -0.64      1.91 o 
   0  20   2       29.37       30.75      2.69 o 
   1  20   2        3.46        2.16      1.54 o 
   2  20   2        5.75        4.04      1.61 o 
   0  21   2        6.37        6.22      2.08 o 
   1  21   2        0.21        0.60      1.84 o 
  -7   1   3        8.99       10.49      1.85 o 
  -6   1   3        1.93        0.73      1.23 o 
  -5   1   3       28.42       29.58      1.50 o 
  -4   1   3       12.46       11.92      0.95 o 
  -3   1   3      886.12      970.43      7.97 o 
  -2   1   3     1282.81     1192.96      9.45 o 
  -1   1   3      454.82      560.46      4.50 o 
   1   1   3    16417.51    17367.68     98.19 o 
   2   1   3     2442.75     2398.49     12.68 o 
   3   1   3      440.21      429.70      3.20 o 
   4   1   3        0.09        0.34      0.44 o 
   5   1   3      201.92      217.74      3.49 o 
   6   1   3        6.93        6.26      1.18 o 
   7   1   3        1.91        1.85      1.78 o 
   8   1   3        0.24       -0.84      2.11 o 
  -7   2   3       20.94       23.04      2.00 o 
  -6   2   3        0.20       -0.52      1.09 o 
  -5   2   3      313.85      327.35      4.45 o 
  -4   2   3      148.31      160.81      3.03 o 
  -3   2   3     1088.22     1046.52      8.30 o 
  -2   2   3     2934.80     3011.57     18.85 o 
   0   2   3     8497.47     8771.50     67.15 o 
   1   2   3      501.13      556.17      2.68 o 
   2   2   3       31.31       23.08      0.49 o 
   3   2   3      189.87      171.06      1.67 o 
   4   2   3        0.44        1.14      0.45 o 
   5   2   3      231.63      243.51      4.07 o 
   6   2   3       21.02       22.90      1.77 o 
   7   2   3        2.63        4.24      1.39 o 
   8   2   3        1.43        1.38      2.35 o 
  -7   3   3        0.90        1.36      1.21 o 
  -6   3   3       83.32       85.27      2.83 o 
  -5   3   3       39.72       37.84      1.52 o 
  -4   3   3      116.54      107.43      2.18 o 
  -3   3   3      305.24      335.57      3.97 o 
  -1   3   3      894.65      808.99      7.04 o 
   0   3   3      812.70      984.23      7.32 o 
   1   3   3     4774.79     5554.55     34.57 o 
   2   3   3      501.87      414.84      2.44 o 
   3   3   3       44.62       49.50      0.94 o 
   4   3   3      166.60      163.53      1.90 o 
   5   3   3        1.86        4.40      0.88 o 
   6   3   3       23.97       25.97      1.65 o 
   7   3   3        2.22        1.89      1.12 o 
  -7   4   3        0.16       -0.61      1.62 o 
  -6   4   3        2.27        3.31      1.24 o 
  -5   4   3        9.76       10.03      1.06 o 
  -4   4   3       31.47       27.57      1.28 o 
  -3   4   3      540.59      547.06      5.48 o 
  -2   4   3     1137.07     1317.75      9.46 o 
  -1   4   3      732.63      773.77      6.78 o 
   0   4   3     1837.64     1757.51     11.10 o 
   1   4   3     1050.25     1086.60      5.99 o 
   2   4   3      840.22      811.07      4.41 o 
   3   4   3        0.58       -0.13      0.25 o 
   4   4   3      141.31      134.19      1.91 o 
   5   4   3      186.13      179.34      2.96 o 
   6   4   3       11.95       11.58      1.71 o 
   7   4   3        9.40       11.05      1.57 o 
  -7   5   3        0.13        0.91      1.33 o 
  -6   5   3       85.47       84.86      3.16 o 
  -5   5   3        0.26        1.04      0.92 o 
  -4   5   3        3.32        4.82      0.83 o 
  -3   5   3        5.74       38.54     16.04 o 
  -2   5   3      271.06      275.45      3.21 o 
  -1   5   3       70.65       80.85      1.62 o 
   0   5   3      136.11      166.89      4.08 o 
   1   5   3      537.03      650.42      4.01 o 
   2   5   3      201.33      257.46      2.49 o 
   3   5   3        6.02        6.04      0.34 o 
   4   5   3       53.92       51.39      1.31 o 
   5   5   3      368.71      367.62      4.46 o 
   6   5   3        4.39        2.33      0.99 o 
   7   5   3       12.54       16.35      2.18 o 
  -7   6   3        2.11        1.91      1.25 o 
  -6   6   3       24.50       22.30      1.71 o 
  -5   6   3        0.16       -1.03      1.03 o 
  -4   6   3       38.78       31.70      1.42 o 
  -3   6   3      152.31      217.11      2.80 o 
  -2   6   3      969.29      960.87      7.71 o 
  -1   6   3      465.75      446.83      4.06 o 
   0   6   3       25.33       34.44      0.89 o 
   1   6   3      311.21      390.59      3.15 o 
   2   6   3      307.58      349.40      3.14 o 
   3   6   3      208.35      199.01      2.30 o 
   4   6   3      530.33      541.29      5.02 o 
   5   6   3       38.17       39.53      1.51 o 
   6   6   3       14.97       16.35      1.49 o 
   7   6   3        0.18       -1.18      1.38 o 
  -7   7   3       14.09       14.98      1.79 o 
  -6   7   3        1.04        1.08      1.16 o 
  -5   7   3        2.57        1.69      0.93 o 
  -4   7   3      429.25      448.38      5.19 o 
  -3   7   3       70.66       65.32      1.92 o 
  -2   7   3      178.40      170.70      3.99 o 
  -1   7   3     1102.09     1116.53      9.15 o 
   0   7   3      200.27      182.09      1.90 o 
   1   7   3     1317.32     1249.53      7.73 o 
   2   7   3       32.54       28.49      0.86 o 
   3   7   3      320.15      329.62      3.79 o 
   4   7   3      101.96       92.47      2.11 o 
   5   7   3        4.73        5.65      0.83 o 
   6   7   3        1.78        3.70      1.55 o 
   7   7   3        2.66       -0.17      1.36 o 
  -7   8   3        1.71       -0.47      1.60 o 
  -6   8   3        0.02        0.87      1.37 o 
  -5   8   3        0.24        3.73      1.94 o 
  -4   8   3       11.27       12.93      1.14 o 
  -3   8   3      294.11      277.99      3.95 o 
  -2   8   3       63.24       71.59      2.18 o 
  -1   8   3       73.56       84.68      1.82 o 
   0   8   3        0.07        0.34      0.24 o 
   1   8   3      440.41      547.20      6.18 o 
   2   8   3      246.14      254.90      2.70 o 
   3   8   3       10.17        6.55      0.68 o 
   4   8   3       58.97       53.57      2.33 o 
   5   8   3       11.67       11.31      1.09 o 
   6   8   3        2.87        3.61      1.32 o 
   7   8   3        0.00       -1.27      1.27 o 
  -7   9   3        0.00       -1.01      1.42 o 
  -6   9   3        2.43        5.47      1.60 o 
  -5   9   3       28.85       21.47      1.76 o 
  -4   9   3      107.80      113.07      2.56 o 
  -3   9   3      113.50      100.89      2.37 o 
  -2   9   3      967.20      981.61      8.85 o 
  -1   9   3      228.91      217.23      3.37 o 
   0   9   3        0.01        1.03      0.44 o 
   1   9   3        9.35        3.81      0.55 o 
   2   9   3        8.52        9.92      0.82 o 
   3   9   3        0.20        1.83      0.71 o 
   4   9   3      131.95      135.85      2.73 o 
   5   9   3        8.49        9.30      1.15 o 
   6   9   3        5.59        4.90      1.56 o 
   7   9   3        0.30        1.85      1.79 o 
  -7  10   3        0.00        0.93      2.84 o 
  -6  10   3       10.20       10.13      1.55 o 
  -5  10   3       14.25       14.67      1.92 o 
  -4  10   3        0.00       -0.02      0.80 o 
  -3  10   3        1.91        0.53      0.88 o 
  -2  10   3      134.95      126.98      2.78 o 
  -1  10   3      511.18      493.34      5.85 o 
   0  10   3      169.28      177.06      2.54 o 
   1  10   3      590.91      590.85      4.98 o 
   2  10   3      136.85      137.55      2.51 o 
   3  10   3        0.15        0.51      0.64 o 
   4  10   3       99.79       96.60      3.70 o 
   5  10   3        6.03        2.85      0.94 o 
   6  10   3       16.49       18.53      1.89 o 
   7  10   3        1.84       -3.71      3.71 o 
  -6  11   3        2.77        3.74      1.62 o 
  -5  11   3        2.46        2.59      1.15 o 
  -4  11   3      105.66      120.43      2.78 o 
  -3  11   3       18.25       19.19      1.29 o 
  -2  11   3      822.37      813.41     12.44 o 
  -1  11   3      393.78      407.12      6.71 o 
   0  11   3      107.87       94.69      1.92 o 
   1  11   3       21.41       13.36      0.84 o 
   2  11   3      175.29      167.25      2.87 o 
   3  11   3        0.02        0.46      0.65 o 
   4  11   3        9.74        9.26      1.10 o 
   5  11   3       18.04       15.99      2.11 o 
   6  11   3        0.18        1.26      1.60 o 
  -6  12   3        0.84        2.33      1.95 o 
  -5  12   3        6.15        6.60      1.81 o 
  -4  12   3        4.39        3.20      0.87 o 
  -3  12   3      100.35      104.08      2.96 o 
  -2  12   3      329.51      317.26      5.23 o 
  -1  12   3        1.20        0.43      0.61 o 
   0  12   3      244.01      260.69      3.92 o 
   1  12   3       12.52       14.76      0.96 o 
   2  12   3       90.47       80.75      2.12 o 
   3  12   3        2.51        0.74      0.69 o 
   4  12   3       51.93       53.75      2.01 o 
   5  12   3       23.89       24.52      2.27 o 
   6  12   3        5.30        5.82      1.53 o 
  -6  13   3        1.41        1.09      1.30 o 
  -5  13   3        6.22       10.14      1.55 o 
  -4  13   3       54.23       52.19      2.46 o 
  -3  13   3      208.24      202.17      5.19 o 
  -2  13   3      111.90      113.90      3.17 o 
  -1  13   3       65.42       56.15      1.86 o 
   0  13   3        0.64        1.91      1.08 o 
   1  13   3       34.18       37.97      1.70 o 
   2  13   3       20.05       22.29      1.33 o 
   3  13   3       64.14       65.00      2.07 o 
   4  13   3        0.02       -0.82      0.96 o 
   5  13   3        0.15        0.16      1.37 o 
   6  13   3        0.00       -2.22      2.66 o 
  -6  14   3        3.94        5.22      2.70 o 
  -5  14   3        0.12        0.78      1.93 o 
  -4  14   3        4.76        4.62      1.41 o 
  -3  14   3        3.58        5.06      1.14 o 
  -2  14   3       70.30       67.16      2.58 o 
  -1  14   3        9.49       10.19      0.96 o 
   0  14   3       10.58        9.99      0.96 o 
   1  14   3        0.51        0.33      0.96 o 
   2  14   3       33.17       31.49      1.47 o 
   3  14   3        2.78        2.22      0.75 o 
   4  14   3       85.32       90.59      2.72 o 
   5  14   3        2.83        1.41      1.24 o 
  -5  15   3        3.29        1.07      1.63 o 
  -4  15   3        4.11        5.98      1.66 o 
  -3  15   3       94.34       96.42      3.35 o 
  -2  15   3       31.59       33.04      1.96 o 
  -1  15   3       19.65       23.25      1.28 o 
   0  15   3       13.49       13.32      1.03 o 
   1  15   3      137.32      137.29      3.32 o 
   2  15   3       34.68       31.21      2.52 o 
   3  15   3       32.93       31.48      1.85 o 
   4  15   3       73.37       74.00      2.86 o 
   5  15   3       33.15       39.72      3.02 o 
  -5  16   3        5.09        7.12      3.15 o 
  -4  16   3        0.61        3.83      1.99 o 
  -3  16   3       40.62       44.76      2.46 o 
  -2  16   3       39.87       48.35      2.42 o 
  -1  16   3       18.57       21.69      1.68 o 
   0  16   3      127.69      130.09      3.17 o 
   1  16   3        0.39        1.15      0.96 o 
   2  16   3       61.13       55.63      2.33 o 
   3  16   3        2.48        4.76      2.34 o 
   4  16   3        3.17        3.91      1.62 o 
  -4  17   3        6.18        7.72      1.64 o 
  -3  17   3        0.89        3.38      1.21 o 
  -2  17   3        1.21        2.36      1.30 o 
  -1  17   3        0.02        0.97      1.01 o 
   0  17   3        1.51        2.06      1.05 o 
   1  17   3       65.09       75.03      3.31 o 
   2  17   3        0.54        0.71      1.52 o 
   3  17   3        2.04        3.21      1.36 o 
   4  17   3        1.91        4.12      1.87 o 
  -4  18   3        0.50        0.43      2.12 o 
  -3  18   3       91.38       94.99      3.71 o 
  -2  18   3        9.41        8.65      1.41 o 
  -1  18   3       63.34       65.92      5.21 o 
   0  18   3       53.33       52.15      2.93 o 
   1  18   3        1.40        2.15      1.23 o 
   2  18   3        0.32        1.25      1.24 o 
   3  18   3        3.02        1.31      1.40 o 
  -3  19   3        2.76        5.43      1.68 o 
  -2  19   3        2.80        2.20      1.62 o 
  -1  19   3       12.08       12.05      4.22 o 
   0  19   3       13.68       14.07      3.00 o 
   1  19   3       46.61       47.70      2.68 o 
   2  19   3       10.33       10.77      1.49 o 
   3  19   3        2.31        4.51      2.14 o 
  -2  20   3        0.20        1.86      2.47 o 
  -1  20   3        6.55        6.76      2.35 o 
   0  20   3        0.76        2.20      1.62 o 
   1  20   3       35.43       38.90      3.38 o 
   2  20   3        8.40        7.69      3.41 o 
  -1  21   3        9.95       13.12      3.98 o 
   0  21   3       10.51       10.48      2.50 o 
   1  21   3        4.39        2.71      1.77 o 
  -7   0   4       11.73       12.79      2.73 o 
  -6   0   4        5.18        7.12      1.72 o 
  -5   0   4      225.15      241.11      6.48 o 
  -4   0   4     1134.36     1158.65     15.32 o 
  -3   0   4      103.50      100.03      2.56 o 
  -2   0   4     2768.32     2659.19     21.74 o 
  -1   0   4        0.92        4.25      1.11 o 
   0   0   4      721.52      931.11     16.40 o 
   1   0   4    23873.64    24164.39    176.19 o 
   2   0   4      216.40      250.69      3.41 o 
   3   0   4      861.13      854.67      7.76 o 
   4   0   4      867.00      842.12      8.06 o 
   5   0   4       28.33       31.49      1.64 o 
   6   0   4       95.91       93.16      3.78 o 
   7   0   4        1.49        0.58      1.86 o 
  -7   1   4        6.63        8.83      2.62 o 
  -6   1   4        4.47        4.05      1.45 o 
  -5   1   4       49.34       40.59      1.89 o 
  -4   1   4       14.26       12.48      0.93 o 
  -3   1   4        0.72        0.25      0.49 o 
  -2   1   4        0.11        0.84      0.43 o 
  -1   1   4     1723.70     1887.39     13.08 o 
   0   1   4       70.35       87.74      4.59 o 
   1   1   4    17531.20    18850.52     97.35 o 
   2   1   4       20.63       27.57      0.72 o 
   3   1   4        4.61        5.24      0.45 o 
   4   1   4        5.39        5.83      0.48 o 
   5   1   4      154.16      158.72      2.94 o 
   6   1   4       25.55       23.57      1.65 o 
   7   1   4       12.89       13.41      1.60 o 
  -7   2   4        0.14       -0.01      1.34 o 
  -6   2   4        9.36        8.37      1.32 o 
  -5   2   4       90.22       80.69      2.15 o 
  -4   2   4       62.44       62.38      1.71 o 
  -3   2   4      960.75     1042.68      8.37 o 
  -2   2   4      979.17     1118.13      9.16 o 
  -1   2   4       47.01       41.41      0.86 o 
   0   2   4      553.40      672.76      5.87 o 
   1   2   4     1418.39     1642.12      7.71 o 
   2   2   4       55.11       46.38      0.64 o 
   3   2   4       37.05       38.63      1.13 o 
   4   2   4       33.72       37.35      1.03 o 
   5   2   4       84.92       85.40      2.03 o 
   6   2   4       22.09       20.21      1.57 o 
   7   2   4        0.01       -0.14      1.37 o 
  -7   3   4        0.82        1.35      1.92 o 
  -6   3   4       26.68       28.36      1.77 o 
  -5   3   4        0.51        0.35      0.68 o 
  -4   3   4      520.20      518.79      5.27 o 
  -3   3   4        1.16        2.29      0.69 o 
  -2   3   4      573.09      572.83      5.06 o 
  -1   3   4        0.04        0.17      0.28 o 
   0   3   4      162.96      150.77      2.36 o 
   1   3   4      126.46      188.76      1.63 o 
   2   3   4     1330.77     1318.10      6.44 o 
   3   3   4        7.16       15.51      0.44 o 
   4   3   4       40.86       47.34      1.15 o 
   5   3   4       16.53       17.77      0.98 o 
   6   3   4       10.13        9.55      1.06 o 
   7   3   4        0.51        1.96      1.27 o 
  -7   4   4        0.90        2.59      1.51 o 
  -6   4   4       12.35       13.02      1.53 o 
  -5   4   4        3.74        4.33      0.92 o 
  -4   4   4       41.55       46.27      1.85 o 
  -3   4   4       59.33       70.31      1.98 o 
  -2   4   4     6999.61     7693.66     50.80 o 
  -1   4   4     1380.76     1472.00      8.07 o 
   0   4   4      350.73      349.19      3.44 o 
   2   4   4       12.11       13.04      0.67 o 
   3   4   4      302.52      297.15      2.11 o 
   4   4   4      389.61      395.74      3.29 o 
   5   4   4       43.80       43.50      1.42 o 
   6   4   4       66.82       70.87      2.33 o 
   7   4   4       10.58       11.10      1.35 o 
  -7   5   4        6.29        8.25      1.54 o 
  -6   5   4        7.47        3.49      1.07 o 
  -5   5   4      162.74      159.12      5.22 o 
  -4   5   4        0.07        1.22      0.92 o 
  -3   5   4     1294.43     1239.26     11.13 o 
  -2   5   4      123.30      183.49      3.30 o 
  -1   5   4      138.24       89.68      1.14 o 
   0   5   4     3116.13     3081.27     18.90 o 
   1   5   4      388.73      414.14      5.33 o 
   3   5   4       26.37       17.43      0.68 o 
   4   5   4      195.31      199.07      2.37 o 
   5   5   4      363.85      361.30      4.41 o 
   6   5   4        7.32        6.35      1.08 o 
   7   5   4       10.28       10.92      1.70 o 
  -7   6   4        2.14        0.72      1.31 o 
  -6   6   4       11.46       14.24      1.59 o 
  -5   6   4        0.57        0.66      1.06 o 
  -4   6   4      369.68      360.03      6.07 o 
  -3   6   4      479.04      433.35      4.99 o 
  -2   6   4      132.02      108.40      2.24 o 
  -1   6   4      970.99      938.04      8.01 o 
   0   6   4        3.93        7.73      1.11 o 
   1   6   4      658.96      723.02      4.57 o 
   2   6   4       11.46        6.78      1.07 o 
   3   6   4      140.14      158.27      2.07 o 
   4   6   4        2.40        0.80      0.50 o 
   5   6   4       13.59       13.45      1.01 o 
   6   6   4        1.74        3.06      1.47 o 
   7   6   4        3.01       -0.06      1.50 o 
  -7   7   4        2.65        3.46      1.38 o 
  -6   7   4       61.53       57.84      2.55 o 
  -5   7   4        1.30        0.39      0.91 o 
  -4   7   4       24.36       21.04      1.98 o 
  -3   7   4       99.24       91.25      2.20 o 
  -2   7   4     1025.27     1082.87      7.79 o 
  -1   7   4        0.01        0.49      0.53 o 
   0   7   4      129.52      119.95      1.95 o 
   1   7   4      126.14      150.19      2.74 o 
   2   7   4        5.33        2.82      0.49 o 
   3   7   4       46.07       49.81      1.11 o 
   4   7   4       29.59       35.08      1.35 o 
   5   7   4        1.62        1.19      0.67 o 
   6   7   4        3.76        3.49      1.06 o 
   7   7   4        0.03       -0.96      1.67 o 
  -7   8   4        3.73        3.50      1.52 o 
  -6   8   4        8.76       13.20      1.62 o 
  -5   8   4        0.44        0.89      1.01 o 
  -4   8   4       87.21       79.38      2.63 o 
  -3   8   4        1.32        2.61      0.75 o 
  -2   8   4       53.04       72.82      2.07 o 
  -1   8   4      244.11      234.78      3.97 o 
   0   8   4      260.74      278.63      3.68 o 
   1   8   4     1413.80     1400.85      9.35 o 
   2   8   4      251.73      232.59      2.89 o 
   3   8   4       19.94       18.14      0.92 o 
   4   8   4       33.27       33.75      1.38 o 
   5   8   4       47.12       45.33      1.94 o 
   6   8   4        0.06        2.19      1.21 o 
   7   8   4        0.91        1.25      1.45 o 
  -7   9   4        0.98        0.15      1.57 o 
  -6   9   4       32.69       29.48      2.19 o 
  -5   9   4       69.92       62.79      4.83 o 
  -4   9   4        7.75        9.28      1.21 o 
  -3   9   4      235.09      238.95      3.72 o 
  -2   9   4      688.18      652.78      8.22 o 
  -1   9   4      104.21       89.82      1.94 o 
   0   9   4     1117.34     1163.53      9.85 o 
   1   9   4       78.18       69.03      1.51 o 
   2   9   4      165.99      145.05      2.17 o 
   3   9   4      241.67      235.89      3.10 o 
   4   9   4       25.42       20.62      1.19 o 
   5   9   4       13.06       14.36      1.32 o 
   6   9   4        0.43        1.30      1.30 o 
   7   9   4        2.05        2.88      1.99 o 
  -6  10   4        0.85        0.20      1.38 o 
  -5  10   4       12.76       15.84      1.60 o 
  -4  10   4       30.94       26.79      1.57 o 
  -3  10   4      201.77      185.17      3.33 o 
  -2  10   4      110.20      104.63      3.52 o 
  -1  10   4        6.65        6.96      0.68 o 
   0  10   4        8.51       13.11      0.91 o 
   1  10   4       61.21       52.40      1.52 o 
   2  10   4        3.56        4.64      0.83 o 
   3  10   4       46.68       41.26      1.41 o 
   4  10   4        1.64        1.17      0.76 o 
   5  10   4        0.00       -0.33      1.27 o 
   6  10   4        1.09        1.53      1.25 o 
  -6  11   4        3.33        2.42      1.26 o 
  -5  11   4        1.30        1.67      1.17 o 
  -4  11   4       11.50        8.74      1.08 o 
  -3  11   4      623.36      608.22      6.76 o 
  -2  11   4      107.04       89.42      2.40 o 
  -1  11   4      447.58      441.60      5.07 o 
   0  11   4      578.37      555.69      5.76 o 
   1  11   4       50.06       50.78      1.39 o 
   2  11   4      133.77      143.83      2.98 o 
   3  11   4        3.24        3.09      0.77 o 
   4  11   4        6.57        6.37      1.03 o 
   5  11   4      120.51      124.64      4.50 o 
   6  11   4        1.25        2.01      1.61 o 
  -6  12   4       14.18       12.62      1.65 o 
  -5  12   4        1.79        0.76      1.63 o 
  -4  12   4        1.39        0.47      0.95 o 
  -3  12   4        8.68       11.92      1.41 o 
  -2  12   4      398.49      387.57      7.39 o 
  -1  12   4       74.26       75.65      1.81 o 
   0  12   4       66.55       75.68      4.03 o 
   1  12   4       73.25       64.75      1.86 o 
   2  12   4      137.27      128.84      2.62 o 
   3  12   4       24.37       26.27      1.35 o 
   4  12   4        3.04        2.17      0.83 o 
   5  12   4       12.99       20.02      2.74 o 
   6  12   4        1.05        1.78      1.26 o 
  -6  13   4        0.90        2.01      2.15 o 
  -5  13   4       11.04       12.23      1.95 o 
  -4  13   4       12.48       11.94      1.36 o 
  -3  13   4        0.00        0.00      1.02 o 
  -2  13   4        1.47        0.64      1.05 o 
  -1  13   4      155.45      157.77      3.07 o 
   0  13   4        1.12        1.64      0.76 o 
   1  13   4        8.37       11.09      1.13 o 
   2  13   4       20.36       20.20      1.22 o 
   3  13   4        3.15        4.30      0.87 o 
   4  13   4        0.15       -0.34      1.02 o 
   5  13   4        1.70        2.87      1.13 o 
   6  13   4        3.12        4.75      1.76 o 
  -5  14   4        0.09       -1.03      1.87 o 
  -4  14   4        7.03        6.32      3.08 o 
  -3  14   4       10.31        9.93      1.92 o 
  -2  14   4      163.70      158.18      3.90 o 
  -1  14   4        2.06        1.68      0.68 o 
   0  14   4        0.24        1.55      0.67 o 
   1  14   4      163.57      190.05      3.78 o 
   2  14   4       29.83       30.31      1.46 o 
   3  14   4       50.14       52.19      1.97 o 
   4  14   4        5.49        7.37      1.14 o 
   5  14   4        8.86        3.71      1.60 o 
  -5  15   4        1.74        1.13      4.03 o 
  -4  15   4        0.77        3.21      2.32 o 
  -3  15   4        5.12        4.67      1.13 o 
  -2  15   4        0.38        0.44      1.08 o 
  -1  15   4       17.30       16.23      1.14 o 
   0  15   4        0.46       -0.44      0.90 o 
   1  15   4       88.21       78.10      2.56 o 
   2  15   4       40.98       39.80      2.30 o 
   3  15   4        3.05        2.76      0.99 o 
   4  15   4       13.01        9.16      1.34 o 
   5  15   4       19.96       12.13      2.02 o 
  -5  16   4        0.14       -2.82      2.82 o 
  -4  16   4       13.17       11.86      2.42 o 
  -3  16   4       23.16       23.94      1.87 o 
  -2  16   4      143.45      159.26      4.19 o 
  -1  16   4       11.35        8.86      0.98 o 
   0  16   4        0.97        0.06      0.88 o 
   1  16   4       81.78       83.53      3.72 o 
   2  16   4        2.75        6.75      1.30 o 
   3  16   4        0.90        2.91      1.27 o 
   4  16   4       18.83       24.56      2.16 o 
  -4  17   4        4.47        1.38      1.57 o 
  -3  17   4        2.70        3.21      1.27 o 
  -2  17   4       49.81       49.71      2.50 o 
  -1  17   4       10.73       10.98      2.53 o 
   0  17   4       21.10       21.99      2.00 o 
   1  17   4        0.11        0.15      1.49 o 
   2  17   4        5.22        4.19      1.14 o 
   3  17   4        0.00       -0.36      1.24 o 
   4  17   4       16.11       17.46      2.05 o 
  -4  18   4        0.23        0.83      2.47 o 
  -3  18   4        6.29        5.80      1.95 o 
  -2  18   4       55.73       61.56      3.45 o 
  -1  18   4        0.83       -0.74      1.50 o 
   0  18   4       22.21       20.97      2.45 o 
   1  18   4       71.05       68.12      3.18 o 
   2  18   4        9.29       10.83      1.41 o 
   3  18   4        3.42        3.89      1.50 o 
  -3  19   4        4.22        2.25      1.47 o 
  -2  19   4       18.25       17.33      2.16 o 
  -1  19   4        0.25       -1.90      1.90 o 
   0  19   4       11.23       17.66      1.86 o 
   1  19   4        5.67        8.86      1.52 o 
   2  19   4       74.60       88.20      5.02 o 
   3  19   4        8.51        9.66      2.54 o 
  -2  20   4        4.50        2.74      2.66 o 
  -1  20   4        7.91       14.39      2.81 o 
   0  20   4        2.19        1.61      1.40 o 
   1  20   4        1.78        2.37      1.42 o 
   2  20   4        0.14       -0.95      1.80 o 
   0  21   4        0.02       -2.36      2.36 o 
   1  21   4        3.54        0.65      2.91 o 
  -7   1   5        0.00        1.61      1.47 o 
  -6   1   5       61.01       63.86      2.36 o 
  -5   1   5       10.64        9.52      1.14 o 
  -4   1   5      254.22      224.86      3.55 o 
  -3   1   5     1608.50     1602.30     11.70 o 
  -2   1   5      133.35      148.71      2.50 o 
  -1   1   5     1912.32     1780.21     12.48 o 
   0   1   5     2103.92     2250.53     15.23 o 
   1   1   5     5378.55     5579.01     41.90 o 
   2   1   5     2428.93     2544.64     14.55 o 
   3   1   5        1.50        2.31      0.40 o 
   4   1   5      246.39      252.97      2.72 o 
   5   1   5      186.47      188.47      3.22 o 
   6   1   5        0.32       -0.05      0.88 o 
   7   1   5        0.01       -0.63      0.94 o 
  -7   2   5        4.13        4.34      1.83 o 
  -6   2   5       37.43       30.50      1.73 o 
  -5   2   5      147.99      152.42      3.24 o 
  -4   2   5      141.02      150.46      2.65 o 
  -3   2   5      123.71      142.00      2.24 o 
  -2   2   5      345.76      428.84      3.88 o 
  -1   2   5     2117.76     2219.77     19.01 o 
   0   2   5       13.77       23.35      3.34 o 
   1   2   5     1554.07     1636.20      8.27 o 
   2   2   5      237.97      343.70      2.68 o 
   3   2   5       86.16       81.10      1.21 o 
   4   2   5      115.20      109.95      1.71 o 
   5   2   5      227.11      228.29      3.32 o 
   6   2   5      104.02      109.53      2.83 o 
   7   2   5       11.63        9.75      1.27 o 
  -7   3   5        0.03        2.36      1.48 o 
  -6   3   5        7.19        7.01      1.45 o 
  -5   3   5       80.63       71.37      2.06 o 
  -4   3   5       26.95       25.58      1.31 o 
  -3   3   5       37.72       42.57      1.59 o 
  -2   3   5      163.18      210.90      2.72 o 
  -1   3   5       20.06       16.00      0.92 o 
   0   3   5      304.99      285.50      2.80 o 
   1   3   5      219.69      237.28      1.85 o 
   2   3   5     1140.43     1191.85      5.95 o 
   3   3   5       74.13       66.71      1.02 o 
   4   3   5        5.82        4.64      0.55 o 
   5   3   5      207.81      206.47      2.75 o 
   6   3   5       18.89       21.51      1.43 o 
   7   3   5        0.09        1.39      1.08 o 
  -7   4   5        6.58        7.20      1.72 o 
  -6   4   5       14.15       10.70      1.41 o 
  -5   4   5      166.32      159.36      3.09 o 
  -4   4   5       89.69       90.22      2.26 o 
  -3   4   5      779.46      777.20      7.92 o 
  -2   4   5      536.55      480.78      4.31 o 
  -1   4   5      878.80     1034.01      7.18 o 
   0   4   5     2274.09     2374.82     14.63 o 
   1   4   5      226.60      206.14      1.42 o 
   2   4   5     5680.16     5992.54     25.11 o 
   3   4   5      159.91      146.27      1.75 o 
   4   4   5        2.74        1.01      0.46 o 
   5   4   5       25.41       28.93      1.21 o 
   6   4   5       29.10       26.30      1.54 o 
   7   4   5        0.78        3.58      1.08 o 
  -7   5   5        0.10        1.21      1.64 o 
  -6   5   5       38.60       44.65      2.20 o 
  -5   5   5       25.55       23.13      1.41 o 
  -4   5   5        0.11       -0.56      1.01 o 
  -3   5   5      598.99      635.92      7.02 o 
  -2   5   5     1319.42     1552.64     11.76 o 
  -1   5   5     1648.22     1755.03      9.61 o 
   0   5   5       11.58       18.94      0.61 o 
   1   5   5      270.90      301.49      1.98 o 
   2   5   5        9.30        7.44      0.52 o 
   3   5   5       73.62       63.70      1.12 o 
   4   5   5       21.52       20.57      0.78 o 
   5   5   5       39.56       37.16      1.45 o 
   6   5   5        1.24        0.29      1.08 o 
   7   5   5        0.92        1.49      1.23 o 
  -7   6   5       18.71       16.83      1.94 o 
  -6   6   5        1.09        1.13      1.14 o 
  -5   6   5      146.82      147.62      3.29 o 
  -4   6   5      103.76       87.39      2.64 o 
  -3   6   5      350.13      330.51      4.77 o 
  -2   6   5      429.44      377.27      6.00 o 
  -1   6   5     2127.63     2254.02     12.29 o 
   0   6   5      381.39      321.95      3.32 o 
   1   6   5      982.06     1040.94      9.90 o 
   2   6   5        0.10        0.77      0.49 o 
   3   6   5      657.13      651.32      5.25 o 
   4   6   5      144.56      140.89      2.14 o 
   5   6   5       10.37       11.92      1.17 o 
   6   6   5        2.16        1.36      1.35 o 
   7   6   5        1.98        1.94      1.78 o 
  -7   7   5        0.58        3.65      1.66 o 
  -6   7   5        0.15        0.38      1.12 o 
  -5   7   5        0.07       -0.07      0.89 o 
  -4   7   5      101.57       93.23      2.81 o 
  -3   7   5       10.47       17.84      1.15 o 
  -2   7   5      712.58      703.21      8.25 o 
   0   7   5      144.46      128.56      2.78 o 
   1   7   5     1589.63     1574.17     10.06 o 
   2   7   5       26.81       24.83      1.26 o 
   3   7   5      285.97      250.19      2.71 o 
   4   7   5      113.71      116.60      2.38 o 
   5   7   5       18.78       20.49      1.35 o 
   6   7   5       40.83       42.04      2.43 o 
   7   7   5        0.32        2.76      1.59 o 
  -7   8   5        5.15        6.99      1.56 o 
  -6   8   5        0.53        2.45      2.01 o 
  -5   8   5       30.96       33.62      2.05 o 
  -4   8   5       25.32       23.92      1.59 o 
  -3   8   5      211.57      210.58      3.86 o 
  -2   8   5        0.88        0.10      0.54 o 
  -1   8   5       31.54       28.10      2.30 o 
   0   8   5      622.13      591.79      5.69 o 
   1   8   5      386.26      423.31      6.72 o 
   2   8   5       12.79       14.88      0.83 o 
   3   8   5       23.24       17.68      0.76 o 
   4   8   5       46.11       49.49      1.65 o 
   5   8   5        9.80        6.78      1.16 o 
   6   8   5        0.00        0.51      1.07 o 
   7   8   5        0.02       -2.02      2.02 o 
  -7   9   5        4.84        2.14      2.42 o 
  -6   9   5        7.67        5.16      1.33 o 
  -5   9   5        3.63        3.71      1.19 o 
  -4   9   5        1.71        2.10      1.01 o 
  -3   9   5       11.39       15.51      1.25 o 
  -2   9   5     2588.49     2549.14     17.55 o 
  -1   9   5        0.16        0.79      0.73 o 
   0   9   5       27.06       28.89      1.15 o 
   1   9   5      155.85      158.72      3.19 o 
   2   9   5      138.90      135.52      2.28 o 
   3   9   5       21.29       26.61      1.31 o 
   4   9   5        1.44        2.11      0.78 o 
   5   9   5       16.62       13.72      1.48 o 
   6   9   5       19.37       24.73      2.11 o 
   7   9   5        1.06        3.06      2.32 o 
  -6  10   5        9.21       11.79      1.61 o 
  -5  10   5       86.30      106.21      3.55 o 
  -4  10   5      143.30      144.70      3.34 o 
  -3  10   5       42.18       48.77      2.59 o 
  -2  10   5      707.05      700.93      7.54 o 
  -1  10   5      364.58      365.31      5.64 o 
   0  10   5      477.88      432.07      4.79 o 
   1  10   5       29.23       24.80      1.05 o 
   2  10   5      226.81      233.70      3.00 o 
   3  10   5       77.05       66.52      1.59 o 
   4  10   5        0.06       -0.15      0.72 o 
   5  10   5        1.40        1.41      1.25 o 
   6  10   5        0.68        2.20      1.68 o 
  -6  11   5        5.20        7.11      1.40 o 
  -5  11   5       28.28       25.72      2.69 o 
  -4  11   5        7.58        4.99      0.99 o 
  -3  11   5       29.25       28.61      1.61 o 
  -2  11   5      605.81      607.86      8.82 o 
  -1  11   5       33.83       40.25      1.50 o 
   0  11   5        0.32        0.13      0.67 o 
   1  11   5        0.04        0.48      0.88 o 
   2  11   5       29.89       25.66      1.27 o 
   3  11   5        1.83        1.95      0.68 o 
   4  11   5        3.28        1.45      1.15 o 
   5  11   5        1.48        0.20      1.26 o 
   6  11   5        3.14        2.55      1.87 o 
  -6  12   5        1.70        0.37      2.23 o 
  -5  12   5        1.65       -0.22      1.09 o 
  -4  12   5        0.05        0.11      0.85 o 
  -3  12   5       15.27       14.15      1.48 o 
  -2  12   5        5.77       11.03      1.31 o 
  -1  12   5      159.30      161.52      3.00 o 
   0  12   5       16.23       13.78      0.90 o 
   1  12   5       22.15       15.42      1.09 o 
   2  12   5      489.07      465.83      5.92 o 
   3  12   5       13.93       14.79      1.29 o 
   4  12   5        0.98        1.36      0.98 o 
   5  12   5       65.29       74.21      3.19 o 
   6  12   5        1.74        2.08      1.25 o 
  -6  13   5       11.24       15.61      3.61 o 
  -5  13   5        2.65        3.22      2.73 o 
  -4  13   5       22.08       25.35      2.71 o 
  -3  13   5       59.54       63.47      3.74 o 
  -2  13   5        0.98        1.83      0.87 o 
  -1  13   5      226.28      230.04      3.75 o 
   0  13   5        2.55        4.67      0.72 o 
   1  13   5       38.74       39.28      1.80 o 
   2  13   5        2.75        0.84      0.82 o 
   3  13   5       19.96       20.60      1.51 o 
   4  13   5        1.49        4.08      1.12 o 
   5  13   5        2.92        0.61      1.27 o 
   6  13   5        7.24        3.89      2.05 o 
  -5  14   5        3.90        4.41      1.80 o 
  -4  14   5       14.14       12.70      2.52 o 
  -3  14   5       23.36       21.49      3.41 o 
  -2  14   5       20.37       21.40      1.59 o 
  -1  14   5       24.32       20.13      1.17 o 
   0  14   5        0.90        1.47      0.68 o 
   1  14   5        0.95       -0.20      1.08 o 
   2  14   5        1.11        0.40      1.01 o 
   3  14   5        4.07        3.72      1.09 o 
   4  14   5       29.64       28.23      1.88 o 
   5  14   5        1.50        1.30      1.21 o 
  -5  15   5        1.38       -2.29      2.29 o 
  -4  15   5        3.28        6.80      3.30 o 
  -3  15   5       27.07       29.63      2.41 o 
  -2  15   5       23.63       21.52      1.75 o 
  -1  15   5      113.96      122.21      2.69 o 
   0  15   5       39.11       47.65      2.17 o 
   1  15   5       38.40       40.19      2.14 o 
   2  15   5       34.13       34.67      2.06 o 
   3  15   5        0.15        0.71      1.03 o 
   4  15   5       14.75       17.92      1.61 o 
   5  15   5        6.09        7.01      1.55 o 
  -5  16   5        4.13        0.84      2.71 o 
  -4  16   5        7.39        6.82      1.68 o 
  -3  16   5        0.17       -1.36      1.36 o 
  -2  16   5      120.09      115.88      7.84 o 
  -1  16   5        3.50        4.40      0.97 o 
   0  16   5        3.51        2.44      0.98 o 
   1  16   5       16.47       14.20      1.55 o 
   2  16   5      106.74      120.22      3.51 o 
   3  16   5        3.39        4.00      1.43 o 
   4  16   5        0.00       -1.23      1.23 o 
  -4  17   5        1.48        2.65      1.74 o 
  -3  17   5       13.30       15.41      1.93 o 
  -2  17   5        6.57        5.99      1.43 o 
  -1  17   5        0.00       -0.49      3.49 o 
   0  17   5       11.00        9.77      1.43 o 
   1  17   5       48.49       47.29      2.47 o 
   2  17   5        0.48        1.51      1.48 o 
   3  17   5        0.00       -1.48      1.48 o 
   4  17   5        0.00        0.58      1.30 o 
  -4  18   5        6.24        5.27      3.06 o 
  -3  18   5       13.68       19.02      2.31 o 
  -2  18   5       38.07       35.84      2.72 o 
  -1  18   5       13.29       11.73      2.41 o 
   0  18   5       50.06       53.93      4.10 o 
   1  18   5        4.44        4.05      1.67 o 
   2  18   5       30.21       30.60      2.60 o 
   3  18   5        4.26        9.13      1.68 o 
  -3  19   5       12.79        9.23      2.93 o 
  -2  19   5        7.24        8.32      1.78 o 
  -1  19   5       40.90       43.45      3.73 o 
   0  19   5        0.60        1.94      1.59 o 
   1  19   5       20.52       19.10      1.85 o 
   2  19   5        4.71        7.09      1.85 o 
  -2  20   5        1.68        3.05      1.85 o 
  -1  20   5        7.33        9.89      2.36 o 
   0  20   5        0.63       -0.15      1.74 o 
   1  20   5        0.00        0.37      1.58 o 
   2  20   5        3.28        5.39      2.67 o 
   0  21   5        1.50        5.54      2.93 o 
   1  21   5        1.25        0.97      2.66 o 
  -7   0   6       10.87       14.14      2.83 o 
  -6   0   6       45.76       44.47      3.60 o 
  -5   0   6      278.21      259.19      6.81 o 
  -4   0   6        2.30        3.59      1.28 o 
  -3   0   6      628.27      557.91      8.25 o 
  -1   0   6      606.95      464.36      8.56 o 
   0   0   6      436.35      432.65      8.41 o 
   1   0   6      776.75      888.37     11.18 o 
   3   0   6        2.94        3.59      0.66 o 
   4   0   6       64.19       66.26      1.68 o 
   5   0   6       22.08       20.95      2.25 o 
   6   0   6        8.29        4.94      1.42 o 
   7   0   6       19.87       23.43      4.07 o 
  -7   1   6        0.04       -0.55      1.29 o 
  -6   1   6        0.32       -0.54      0.96 o 
  -5   1   6      132.86      133.88      3.41 o 
  -4   1   6       60.12       59.51      1.88 o 
  -3   1   6      451.89      443.16      4.78 o 
  -2   1   6     1997.07     2087.50     13.50 o 
  -1   1   6      471.09      501.89      4.42 o 
   0   1   6     1907.84     1843.75     18.75 o 
   1   1   6      678.27      694.18      5.26 o 
   2   1   6       54.38       40.84      1.97 o 
   3   1   6      356.12      342.12      3.17 o 
   4   1   6        0.18        1.03      0.42 o 
   5   1   6       42.08       39.44      1.76 o 
   6   1   6        5.80        2.38      0.78 o 
   7   1   6        1.55        0.41      1.06 o 
  -7   2   6        4.46        3.97      1.48 o 
  -6   2   6       18.02       19.46      1.49 o 
  -5   2   6       82.27       78.14      2.58 o 
  -4   2   6        7.12        8.10      0.95 o 
  -3   2   6        4.76        2.24      0.69 o 
  -2   2   6      654.09      724.24      8.62 o 
  -1   2   6      175.34      148.59      2.47 o 
   0   2   6     1080.58     1107.13     11.91 o 
   1   2   6      261.27      231.91      2.34 o 
   2   2   6      270.16      244.02      2.37 o 
   3   2   6      152.97      160.42      1.69 o 
   4   2   6       43.76       36.26      1.01 o 
   5   2   6        3.41        4.25      0.72 o 
   6   2   6       28.50       27.05      1.42 o 
   7   2   6        4.85        3.82      1.15 o 
  -7   3   6        8.37       10.40      2.58 o 
  -6   3   6       13.40       12.01      1.35 o 
  -5   3   6       40.79       50.23      1.96 o 
  -4   3   6        3.99        3.85      1.22 o 
  -3   3   6      243.02      230.84      3.74 o 
  -2   3   6     1727.29     1721.32     11.81 o 
  -1   3   6      970.66     1212.84      9.34 o 
   0   3   6      870.93      806.44      7.30 o 
   1   3   6     1051.08      937.75      7.89 o 
   2   3   6     8375.47     8885.56     38.61 o 
   3   3   6      253.15      243.63      2.39 o 
   4   3   6       21.08       21.02      0.83 o 
   5   3   6       44.39       52.44      1.53 o 
   6   3   6       49.63       43.61      1.92 o 
   7   3   6        2.24        3.52      1.16 o 
  -7   4   6        2.44        4.04      1.62 o 
  -6   4   6        0.89        1.04      1.34 o 
  -5   4   6      509.40      503.55      5.87 o 
  -4   4   6       59.11       57.96      1.87 o 
  -3   4   6       11.10        8.12      0.93 o 
  -2   4   6       66.44       46.25      1.04 o 
  -1   4   6      903.94      931.04      9.63 o 
   0   4   6       35.28       33.51      0.70 o 
   1   4   6     1426.29     1463.04      9.77 o 
   2   4   6        0.16        0.94      0.30 o 
   3   4   6      230.90      252.24      2.30 o 
   4   4   6      507.91      530.64      4.27 o 
   5   4   6       45.02       42.15      1.30 o 
   6   4   6       12.41        9.37      1.28 o 
   7   4   6        4.69        3.48      1.49 o 
  -7   5   6       37.14       38.96      5.33 o 
  -6   5   6       47.29       47.97      2.53 o 
  -5   5   6        9.55        7.86      1.70 o 
  -4   5   6      401.68      376.80      5.68 o 
  -3   5   6       48.09       41.90      1.79 o 
  -2   5   6       28.61       12.58      0.69 o 
  -1   5   6       45.36       65.39      1.13 o 
   0   5   6      492.51      539.85      4.07 o 
   1   5   6       30.57       21.56      0.59 o 
   2   5   6     1350.71     1415.24      6.98 o 
   3   5   6        0.03        0.03      0.39 o 
   4   5   6        3.06        3.92      0.51 o 
   5   5   6       85.55       85.47      2.23 o 
   6   5   6       46.70       46.44      3.24 o 
   7   5   6        5.50        4.31      1.46 o 
  -7   6   6        3.39        4.23      1.38 o 
  -6   6   6       14.60       14.49      1.52 o 
  -5   6   6        9.81       10.35      1.26 o 
  -4   6   6        0.06        0.38      0.88 o 
  -3   6   6      117.07      107.61      2.64 o 
  -2   6   6       23.88       22.70      0.75 o 
  -1   6   6      131.55      114.58      1.81 o 
   0   6   6       52.69       47.34      1.43 o 
   1   6   6      315.85      302.37      4.17 o 
   2   6   6      140.78      126.07      1.50 o 
   3   6   6      110.66      115.31      2.25 o 
   4   6   6      186.67      176.30      2.44 o 
   5   6   6       17.76       14.13      1.21 o 
   6   6   6        3.09        2.42      1.07 o 
   7   6   6        2.26        3.01      1.36 o 
  -7   7   6        0.03        0.22      1.34 o 
  -6   7   6        1.99        0.77      1.06 o 
  -5   7   6        9.52        7.22      1.21 o 
  -4   7   6       13.10       11.50      1.21 o 
  -3   7   6       15.26       16.56      1.10 o 
  -2   7   6       16.99       14.43      0.97 o 
  -1   7   6       60.74       57.39      1.04 o 
   0   7   6      102.95      109.24      1.65 o 
   1   7   6        0.57        0.50      0.34 o 
   2   7   6      162.18      149.28      2.51 o 
   3   7   6       66.06       76.48      1.62 o 
   4   7   6       13.01       11.77      0.91 o 
   5   7   6       51.91       59.59      2.47 o 
   6   7   6        5.49        5.04      2.20 o 
   7   7   6        2.07        5.11      3.16 o 
  -7   8   6        3.38        2.35      1.44 o 
  -6   8   6       47.36       50.14      2.75 o 
  -5   8   6        0.34        0.56      1.11 o 
  -4   8   6        8.11        8.95      1.19 o 
  -3   8   6      622.71      601.97     14.29 o 
  -2   8   6      262.05      265.73      3.99 o 
  -1   8   6      906.01      806.90      7.27 o 
   0   8   6      446.82      440.70      4.04 o 
   1   8   6      587.04      543.93      5.02 o 
   2   8   6      174.08      171.70      2.61 o 
   3   8   6       91.71       83.31      1.55 o 
   4   8   6      111.24      112.78      3.09 o 
   5   8   6        0.62        0.95      1.00 o 
   6   8   6        4.75        3.73      1.04 o 
   7   8   6        0.39       -1.70      2.47 o 
  -6   9   6        4.19        1.99      1.36 o 
  -5   9   6       19.84       22.44      1.83 o 
  -4   9   6      210.99      205.89      4.41 o 
  -3   9   6        0.54        1.28      0.93 o 
  -2   9   6      383.76      378.19      5.06 o 
  -1   9   6      490.26      515.03      5.42 o 
   0   9   6       10.45        4.38      0.56 o 
   1   9   6        0.55        0.73      0.52 o 
   2   9   6       76.12       82.62      2.08 o 
   3   9   6        3.42        3.57      0.62 o 
   4   9   6        5.94        3.21      0.88 o 
   5   9   6       12.31       11.70      1.65 o 
   6   9   6       11.16       10.82      1.45 o 
   7   9   6        0.10        2.33      2.77 o 
  -6  10   6        3.61        1.93      1.27 o 
  -5  10   6        3.42        1.80      1.19 o 
  -4  10   6        0.17       -0.85      0.85 o 
  -3  10   6       25.52       26.45      2.52 o 
  -2  10   6      691.36      757.40      7.17 o 
  -1  10   6        0.00        1.25      0.81 o 
   0  10   6      107.95      105.21      1.97 o 
   1  10   6      206.28      206.64      3.38 o 
   2  10   6      164.64      160.26      2.64 o 
   3  10   6       58.44       52.54      1.60 o 
   4  10   6        6.49        3.28      0.94 o 
   5  10   6        2.47        3.76      1.25 o 
   6  10   6        0.89       -0.30      1.13 o 
  -6  11   6        2.98        3.81      1.44 o 
  -5  11   6       14.93        8.35      2.47 o 
  -4  11   6       24.54       24.93      1.58 o 
  -3  11   6        6.44        2.08      0.80 o 
  -2  11   6       35.83       38.58      1.99 o 
  -1  11   6      595.42      600.72     13.34 o 
   0  11   6      138.95      142.20      2.40 o 
   1  11   6      209.21      210.29      5.00 o 
   2  11   6       46.42       60.00      1.96 o 
   3  11   6       53.93       56.36      1.92 o 
   4  11   6        0.32       -0.48      0.81 o 
   5  11   6       18.90       18.37      1.76 o 
   6  11   6        3.64        2.58      1.13 o 
  -6  12   6        4.02        5.05      1.40 o 
  -5  12   6       23.62       28.40      3.24 o 
  -4  12   6       29.03       31.78      2.62 o 
  -3  12   6      124.40      127.30      5.00 o 
  -2  12   6      185.01      173.40      4.74 o 
  -1  12   6      585.61      587.23      6.31 o 
   0  12   6       24.97       22.44      1.07 o 
   1  12   6      446.89      426.66      6.18 o 
   2  12   6        2.83        0.29      0.80 o 
   3  12   6       40.88       35.68      1.63 o 
   4  12   6       22.17       24.27      1.71 o 
   5  12   6        5.23        3.18      1.45 o 
   6  12   6        1.69        0.93      1.61 o 
  -6  13   6        0.16       -0.05      2.73 o 
  -5  13   6       32.97       28.01      2.66 o 
  -4  13   6        0.00        1.00      2.64 o 
  -3  13   6        1.20        2.41      1.54 o 
  -2  13   6        0.94        0.93      0.96 o 
  -1  13   6       68.27       69.15      2.67 o 
   0  13   6       34.26       27.83      1.22 o 
   1  13   6       21.00       25.39      1.46 o 
   2  13   6       23.80       22.07      1.47 o 
   3  13   6        0.73        0.48      0.87 o 
   4  13   6        1.16        2.59      0.98 o 
   5  13   6        6.59        5.00      1.40 o 
   6  13   6        0.05       -2.10      2.22 o 
  -5  14   6        7.46        7.31      2.06 o 
  -4  14   6       18.92       15.65      2.04 o 
  -3  14   6       11.30        9.09      1.76 o 
  -2  14   6       33.62       26.44      1.91 o 
  -1  14   6       30.75       32.81      1.58 o 
   0  14   6        1.69        0.79      0.87 o 
   1  14   6       12.19       10.88      1.18 o 
   2  14   6      169.90      160.96      3.86 o 
   3  14   6       16.75       14.25      1.34 o 
   4  14   6       26.57       27.10      1.91 o 
   5  14   6        1.55        2.34      1.94 o 
  -5  15   6        5.47        5.13      3.58 o 
  -4  15   6        2.41       -0.02      4.03 o 
  -3  15   6       11.64       12.73      1.79 o 
  -2  15   6        0.05       -1.04      1.28 o 
  -1  15   6      105.40      105.89      2.80 o 
   0  15   6       22.28       30.03      1.83 o 
   1  15   6        0.11       -0.18      0.99 o 
   2  15   6        6.57        7.18      1.15 o 
   3  15   6       39.09       40.92      2.14 o 
   4  15   6        0.02        1.51      1.18 o 
   5  15   6       22.39       19.03      1.98 o 
  -4  16   6        0.01        1.85      1.54 o 
  -3  16   6       22.88       23.85      2.45 o 
  -2  16   6       45.62       50.77      2.89 o 
  -1  16   6        1.07        1.50      0.86 o 
   0  16   6       19.18       23.00      1.76 o 
   1  16   6       37.71       40.80      3.32 o 
   2  16   6       26.37       26.90      2.35 o 
   3  16   6        0.47        0.68      1.39 o 
   4  16   6        0.57        3.14      1.53 o 
   5  16   6       17.96       11.27      3.20 o 
  -4  17   6        9.79       11.50      1.92 o 
  -3  17   6        0.61        0.04      1.29 o 
  -2  17   6       74.63       69.26      3.47 o 
  -1  17   6       36.26       41.08      2.69 o 
   0  17   6      140.57      144.64      4.02 o 
   1  17   6       70.67       70.51      4.59 o 
   2  17   6        1.87        1.41      1.68 o 
   3  17   6        0.03       -1.28      1.28 o 
   4  17   6        0.31       -1.64      1.64 o 
  -3  18   6        2.54        2.25      1.39 o 
  -2  18   6        0.83       -1.39      1.39 o 
  -1  18   6        9.20        4.99      2.02 o 
   0  18   6        0.00       -0.33      1.20 o 
   1  18   6       24.14       19.25      1.82 o 
   2  18   6       15.95       18.88      2.32 o 
   3  18   6       24.34       22.95      2.22 o 
  -3  19   6        7.43        6.09      5.93 o 
  -2  19   6        6.85        7.87      2.29 o 
  -1  19   6        8.75        6.94      2.30 o 
   0  19   6        6.40        8.35      1.54 o 
   1  19   6        8.96        8.11      2.52 o 
   2  19   6       54.39       58.51      3.58 o 
  -2  20   6        0.33       -0.97      3.34 o 
  -1  20   6       12.14       13.36      3.69 o 
   0  20   6        2.13        3.90      1.76 o 
   1  20   6        3.50        4.57      1.64 o 
   0  21   6        3.85        0.19      3.20 o 
  -7   1   7        0.01        1.62      2.05 o 
  -6   1   7        0.07       -1.26      1.54 o 
  -5   1   7       53.56       54.92      2.28 o 
  -4   1   7       28.04       23.77      1.32 o 
  -3   1   7       26.56       22.59      1.25 o 
  -2   1   7      310.25      347.32      3.79 o 
  -1   1   7     1803.54     1958.32     16.02 o 
   0   1   7      307.95      339.10      3.63 o 
   1   1   7       66.10       54.85      0.91 o 
   2   1   7      562.24      536.72      4.41 o 
   3   1   7     1063.52     1114.01      8.02 o 
   4   1   7       47.64       45.64      1.31 o 
   5   1   7        0.00       -0.86      0.86 o 
   6   1   7        8.31        9.00      0.95 o 
   7   1   7        0.56        1.39      1.24 o 
  -7   2   7       16.95       20.36      2.99 o 
  -6   2   7       26.55       31.54      2.53 o 
  -5   2   7      421.49      429.43      5.85 o 
  -4   2   7     1370.25     1331.41     11.12 o 
  -3   2   7      154.56      164.23      3.06 o 
  -2   2   7     1854.58     1832.95     12.31 o 
  -1   2   7     2079.59     2189.33     15.38 o 
   0   2   7      422.96      427.60      5.74 o 
   1   2   7     3236.13     3199.56     23.93 o 
   2   2   7     4456.80     4810.39     22.96 o 
   3   2   7      411.44      385.22      3.36 o 
   4   2   7      241.55      246.38      2.72 o 
   5   2   7        1.81        0.68      0.63 o 
   6   2   7        5.89        4.92      0.86 o 
   7   2   7        0.09        0.82      1.18 o 
  -7   3   7        2.08        3.45      1.43 o 
  -6   3   7       44.34       48.95      2.39 o 
  -5   3   7      215.83      201.49      3.88 o 
  -4   3   7       95.57       92.88      2.35 o 
  -3   3   7      218.90      205.57      3.75 o 
  -2   3   7      246.38      288.55      3.21 o 
  -1   3   7        9.33        4.16      0.67 o 
   0   3   7     1463.50     1561.28     16.96 o 
   1   3   7       15.67       19.80      1.09 o 
   2   3   7      161.34      182.39      1.76 o 
   3   3   7     1190.04     1173.69      6.83 o 
   4   3   7       20.84       19.51      0.87 o 
   5   3   7        1.89        2.14      0.61 o 
   6   3   7        0.04       -0.09      1.01 o 
   7   3   7        0.37       -0.05      1.12 o 
  -7   4   7        0.48       -1.62      1.62 o 
  -6   4   7        0.68        3.03      1.18 o 
  -5   4   7       16.19       16.97      1.40 o 
  -4   4   7        6.35        9.13      1.11 o 
  -3   4   7       57.65       64.13      2.02 o 
  -2   4   7      401.11      377.09      3.80 o 
  -1   4   7     2623.15     3040.64     21.18 o 
   0   4   7      758.11      729.78      6.11 o 
   1   4   7     1593.48     1713.59      9.32 o 
   2   4   7     1703.41     1755.47      8.79 o 
   3   4   7      268.88      270.03      2.48 o 
   4   4   7        4.01        2.00      0.51 o 
   5   4   7       28.74       28.72      1.09 o 
   6   4   7       91.23       94.43      2.67 o 
   7   4   7        0.35       -0.58      1.29 o 
  -7   5   7        0.27        0.99      1.68 o 
  -6   5   7        1.43        0.77      1.52 o 
  -5   5   7        3.81        3.34      0.90 o 
  -4   5   7       73.46       81.97      2.58 o 
  -3   5   7       25.97       32.42      1.56 o 
  -2   5   7      144.77      184.17      4.59 o 
  -1   5   7     1257.57     1396.93      9.78 o 
   0   5   7      265.39      297.27      2.68 o 
   1   5   7      383.99      404.32      4.04 o 
   2   5   7      145.76      154.76      1.64 o 
   3   5   7      150.65      168.52      1.88 o 
   4   5   7       35.78       38.16      1.03 o 
   5   5   7       15.88       17.10      1.03 o 
   6   5   7        4.28        6.05      1.24 o 
   7   5   7        0.04       -1.65      1.65 o 
  -7   6   7        0.93        1.84      1.65 o 
  -6   6   7        5.96        4.30      1.21 o 
  -5   6   7        6.09        8.54      1.19 o 
  -4   6   7        0.09        0.49      0.93 o 
  -3   6   7       46.69       48.07      1.89 o 
  -2   6   7       23.30       15.84      0.73 o 
  -1   6   7        0.08        0.38      0.43 o 
   0   6   7      110.68      107.68      1.54 o 
   1   6   7       48.13       45.00      1.00 o 
   2   6   7        6.92        3.73      0.62 o 
   3   6   7      167.47      174.48      2.20 o 
   4   6   7       28.65       29.54      1.24 o 
   5   6   7       19.87       22.23      1.46 o 
   6   6   7        4.68        4.52      1.07 o 
   7   6   7        2.20        3.74      1.42 o 
  -7   7   7        9.17        8.20      2.73 o 
  -6   7   7       79.32       86.04      3.47 o 
  -5   7   7       53.54       60.27      3.62 o 
  -4   7   7       58.33       54.83      2.55 o 
  -3   7   7     1552.91     1500.54     12.03 o 
  -2   7   7        2.68       11.05      1.16 o 
  -1   7   7      857.93      819.67      5.45 o 
   0   7   7     1258.35     1237.63      7.39 o 
   1   7   7        0.30       -0.02      0.34 o 
   2   7   7      727.66      675.53      5.26 o 
   3   7   7      205.80      197.08      2.65 o 
   4   7   7       51.61       56.12      2.19 o 
   5   7   7       81.93       72.69      2.72 o 
   6   7   7        0.05        2.25      1.26 o 
   7   7   7        0.07        0.17      2.76 o 
  -7   8   7        0.01       -0.54      1.65 o 
  -6   8   7       19.94       20.50      1.72 o 
  -5   8   7       13.51       13.92      1.56 o 
  -4   8   7      139.49      127.20      3.39 o 
  -3   8   7       11.47        8.33      1.00 o 
  -2   8   7       80.40       72.81      2.01 o 
  -1   8   7      514.28      543.57      4.42 o 
   0   8   7       15.06       18.94      1.64 o 
   1   8   7        0.28        1.20      0.39 o 
   2   8   7       12.24       12.41      1.12 o 
   3   8   7       51.61       47.68      1.34 o 
   4   8   7        0.66        1.28      0.80 o 
   5   8   7       32.82       28.51      2.21 o 
   6   8   7        1.16        2.13      1.32 o 
   7   8   7        4.72        8.27      2.81 o 
  -6   9   7       18.11       19.73      1.92 o 
  -5   9   7       26.20       26.90      1.95 o 
  -4   9   7        2.61        2.59      1.03 o 
  -3   9   7       93.16       78.54      2.43 o 
  -2   9   7       31.50       36.29      1.76 o 
  -1   9   7        6.71        5.44      0.85 o 
   0   9   7      339.18      334.27      3.35 o 
   1   9   7       22.96       22.36      1.10 o 
   2   9   7     1062.14     1091.05      8.40 o 
   3   9   7       22.72       19.68      1.30 o 
   4   9   7        0.60        0.09      0.77 o 
   5   9   7       29.85       30.58      1.94 o 
   6   9   7        7.39        8.80      1.82 o 
  -6  10   7        0.12        0.68      1.51 o 
  -5  10   7       66.33       69.66      3.60 o 
  -4  10   7        3.03        2.61      0.94 o 
  -3  10   7        3.38       -0.29      0.77 o 
  -2  10   7      138.68      133.19      3.65 o 
  -1  10   7     1908.56     1914.13     17.88 o 
   0  10   7      362.06      337.65      4.00 o 
   1  10   7      208.54      206.76      4.83 o 
   2  10   7      335.88      351.56      4.15 o 
   3  10   7        7.43        2.45      0.78 o 
   4  10   7        8.41        7.15      1.00 o 
   5  10   7        4.30        6.12      1.77 o 
   6  10   7        2.35       -0.35      1.26 o 
  -6  11   7        7.06        7.96      1.54 o 
  -5  11   7       16.47       14.60      1.59 o 
  -4  11   7        6.58        4.88      1.00 o 
  -3  11   7       16.12       19.53      1.77 o 
  -2  11   7        6.76        4.05      1.24 o 
  -1  11   7       80.46       80.89      2.28 o 
   0  11   7      103.73      106.68      2.07 o 
   1  11   7       26.93       23.15      1.50 o 
   2  11   7       68.90       61.41      2.03 o 
   3  11   7        0.56       -0.24      0.79 o 
   4  11   7        2.73        0.96      0.88 o 
   5  11   7        0.47       -1.03      1.20 o 
   6  11   7        1.68        0.95      1.33 o 
  -6  12   7        1.74        2.59      1.96 o 
  -5  12   7        0.24        1.26      1.44 o 
  -4  12   7       38.87       45.02      2.42 o 
  -3  12   7        3.34        6.88      4.47 o 
  -2  12   7      388.80      390.85      6.76 o 
  -1  12   7      248.37      223.20      3.60 o 
   0  12   7       28.11       29.61      1.39 o 
   1  12   7      115.58      129.89      3.28 o 
   2  12   7        5.22        5.66      0.95 o 
   3  12   7      126.56      130.56      3.00 o 
   4  12   7        2.59        2.87      0.97 o 
   5  12   7        7.54        9.71      2.14 o 
   6  12   7       18.02       19.63      2.77 o 
  -5  13   7       38.20       50.06      3.32 o 
  -4  13   7        0.77        3.00      2.51 o 
  -3  13   7       41.33       31.57      2.82 o 
  -2  13   7       43.18       36.74      2.14 o 
  -1  13   7        9.38        7.01      1.04 o 
   0  13   7        0.48        2.03      0.90 o 
   1  13   7       25.55       29.59      1.77 o 
   2  13   7       19.42       21.78      1.74 o 
   3  13   7        7.28        6.59      1.53 o 
   4  13   7       32.70       31.00      1.95 o 
   5  13   7        4.90        2.31      1.28 o 
  -5  14   7        9.45        9.61      2.33 o 
  -4  14   7        6.73        7.47      1.67 o 
  -3  14   7        0.24       -0.92      1.54 o 
  -2  14   7       16.64       18.08      1.77 o 
  -1  14   7       28.11       24.42      1.45 o 
   0  14   7       35.70       35.51      2.27 o 
   1  14   7       53.37       47.89      2.01 o 
   2  14   7       35.08       32.55      2.68 o 
   3  14   7        0.57        1.74      1.16 o 
   4  14   7       11.80       13.23      1.59 o 
   5  14   7        8.35        7.60      1.55 o 
  -5  15   7       10.29        9.84      5.82 o 
  -4  15   7        0.56       -0.63      1.46 o 
  -3  15   7       18.95       14.21      1.85 o 
  -2  15   7        7.38        7.55      1.55 o 
  -1  15   7       92.75       89.11      2.60 o 
   0  15   7        0.52       -0.92      1.06 o 
   1  15   7        0.08        0.17      0.93 o 
   2  15   7       33.87       39.77      3.34 o 
   3  15   7        4.16        5.84      1.17 o 
   4  15   7        0.44        1.10      1.11 o 
   5  15   7        0.20       -0.56      1.87 o 
  -4  16   7        1.79        2.74      1.66 o 
  -3  16   7        0.98        2.03      1.38 o 
  -2  16   7       46.37       42.40      2.68 o 
  -1  16   7       32.35       39.50      2.14 o 
   0  16   7        0.01        0.41      1.06 o 
   1  16   7        1.05        1.73      1.07 o 
   2  16   7       70.17       61.74      5.43 o 
   3  16   7       10.54        9.73      1.35 o 
   4  16   7        2.42        2.85      1.48 o 
  -4  17   7        8.13        6.07      1.68 o 
  -3  17   7       10.05       16.93      2.91 o 
  -2  17   7        6.75        7.00      1.54 o 
  -1  17   7        0.01       -0.75      1.82 o 
   0  17   7       43.91       46.63      2.44 o 
   1  17   7        5.13        2.29      1.52 o 
   2  17   7        1.85        2.69      1.79 o 
   3  17   7       30.24       29.45      2.70 o 
   4  17   7        0.11       -2.18      2.72 o 
  -3  18   7        4.25        4.82      1.60 o 
  -2  18   7       11.49       13.87      1.96 o 
  -1  18   7        0.90       -0.66      1.60 o 
   0  18   7        1.10        0.79      1.22 o 
   1  18   7       15.31       17.40      2.36 o 
   2  18   7       13.50       17.39      2.28 o 
   3  18   7       18.51       19.83      2.28 o 
  -3  19   7        4.83       -2.01      2.56 o 
  -2  19   7       23.27       18.93      2.79 o 
  -1  19   7       15.06       18.58      3.49 o 
   0  19   7        9.53        8.73      1.49 o 
   1  19   7        6.46        4.11      1.67 o 
   2  19   7        6.86        3.63      1.56 o 
  -2  20   7        0.07        3.32      2.75 o 
  -1  20   7        0.87       -2.46      2.94 o 
   0  20   7        1.46        0.09      2.97 o 
   1  20   7        0.09        3.16      2.47 o 
  -7   0   8       12.48       13.82      2.72 o 
  -6   0   8       35.01       42.23      3.24 o 
  -5   0   8       84.99       93.68      4.16 o 
  -4   0   8      992.93     1050.83     14.89 o 
  -3   0   8     1736.51     1734.49     18.71 o 
  -2   0   8      421.71      470.34     10.26 o 
  -1   0   8     1910.83     1950.95     19.46 o 
   0   0   8       51.70       30.56      1.19 o 
   1   0   8      231.58      256.10      3.01 o 
   2   0   8     2977.32     2866.36     22.70 o 
   3   0   8      128.40      145.81      3.08 o 
   4   0   8      293.08      303.13      3.98 o 
   5   0   8      180.05      178.07      4.46 o 
   6   0   8        4.41       10.76      1.62 o 
   7   0   8        5.30        4.92      1.44 o 
  -7   1   8        2.00        2.96      1.15 o 
  -6   1   8       41.83       40.30      2.03 o 
  -5   1   8      168.66      164.37      3.51 o 
  -4   1   8      703.11      694.97      7.21 o 
  -3   1   8      266.00      251.99      4.90 o 
  -2   1   8       46.76       31.80      1.15 o 
  -1   1   8       16.61        8.93      0.71 o 
   0   1   8      339.82      334.64      3.41 o 
   1   1   8      282.68      322.10      2.74 o 
   2   1   8      689.88      715.94      6.19 o 
   3   1   8      520.62      512.76      4.27 o 
   4   1   8       20.49       18.83      0.91 o 
   5   1   8       20.38       20.50      1.10 o 
   6   1   8        0.20        1.40      1.19 o 
   7   1   8        9.91        5.76      1.03 o 
  -7   2   8        4.23        5.30      1.63 o 
  -6   2   8        9.92       10.44      1.39 o 
  -5   2   8       63.69       67.04      2.30 o 
  -4   2   8       43.55       38.48      1.62 o 
  -3   2   8       66.42       58.16      2.78 o 
  -2   2   8      670.17      651.67      5.53 o 
  -1   2   8      138.57      214.91      4.10 o 
   0   2   8       24.56       20.13      3.64 o 
   1   2   8      118.27      162.33      1.87 o 
   2   2   8      597.42      683.63      7.60 o 
   3   2   8       57.09       52.89      1.16 o 
   4   2   8        7.59        8.44      0.61 o 
   5   2   8        1.32        0.26      0.63 o 
   6   2   8       20.78       19.17      1.43 o 
   7   2   8        1.49        2.86      1.12 o 
  -7   3   8        3.14        0.99      1.48 o 
  -6   3   8       42.36       43.33      2.33 o 
  -5   3   8        6.05        1.69      0.89 o 
  -4   3   8      191.45      196.25      5.54 o 
  -3   3   8      301.25      280.62      4.26 o 
  -2   3   8        1.96        7.52      0.59 o 
  -1   3   8     2249.58     2415.11     17.10 o 
   0   3   8      241.79      251.30      3.17 o 
   1   3   8      112.98      112.81      1.76 o 
   2   3   8      264.63      340.22      2.96 o 
   3   3   8       18.02       15.74      0.62 o 
   4   3   8       48.45       55.68      1.29 o 
   5   3   8        0.01        0.48      0.56 o 
   6   3   8       18.24       14.79      1.26 o 
   7   3   8        4.41        2.46      1.16 o 
  -7   4   8        4.11        4.25      2.33 o 
  -6   4   8       39.84       47.81      2.22 o 
  -5   4   8       78.59       73.17      2.64 o 
  -4   4   8      618.21      591.98      7.46 o 
  -3   4   8       19.61       18.19      1.21 o 
  -2   4   8       91.45       74.08      1.75 o 
  -1   4   8      551.26      503.90      4.39 o 
   0   4   8       26.17       27.83      0.89 o 
   1   4   8      930.80      950.61      6.14 o 
   2   4   8      509.36      518.20      3.95 o 
   3   4   8      379.77      400.38      3.28 o 
   4   4   8      180.47      175.29      2.43 o 
   5   4   8        9.44        8.72      0.72 o 
   6   4   8       46.66       43.26      1.91 o 
   7   4   8        0.00        1.16      4.28 o 
  -7   5   8        2.46        1.68      1.81 o 
  -6   5   8        0.79        1.75      1.25 o 
  -5   5   8       65.33       69.19      2.50 o 
  -4   5   8      202.21      197.67      4.04 o 
  -3   5   8       32.90       25.98      1.73 o 
  -2   5   8     1303.20     1269.98     10.50 o 
  -1   5   8      930.45     1145.80      8.47 o 
   0   5   8      297.16      277.08      3.74 o 
   1   5   8     1257.04     1205.29      6.97 o 
   2   5   8        0.18        3.15      0.35 o 
   3   5   8      689.93      684.93      5.02 o 
   4   5   8      104.45      104.10      1.87 o 
   5   5   8       37.39       43.87      1.42 o 
   6   5   8        3.82        3.25      1.46 o 
   7   5   8        1.67        4.31      3.97 o 
  -7   6   8       13.10       16.10      2.16 o 
  -6   6   8        3.18        4.22      1.35 o 
  -5   6   8        1.75        4.35      0.91 o 
  -4   6   8       76.34       69.86      2.49 o 
  -3   6   8      253.66      249.91      4.25 o 
  -2   6   8      111.04      108.44      2.25 o 
  -1   6   8        4.51        0.90      0.46 o 
   0   6   8      129.02      106.02      1.50 o 
   1   6   8      220.91      217.62      1.94 o 
   2   6   8      414.04      454.96      3.25 o 
   3   6   8      333.54      363.94      3.43 o 
   4   6   8       54.04       63.35      1.73 o 
   5   6   8        8.44       10.73      1.13 o 
   6   6   8        0.10       -1.09      1.09 o 
  -7   7   8       13.22       13.67      2.66 o 
  -6   7   8        0.37        0.03      1.35 o 
  -5   7   8       41.44       43.82      2.50 o 
  -4   7   8       97.78       89.77      3.27 o 
  -3   7   8        0.01       -0.79      0.79 o 
  -2   7   8        0.06        1.90      0.72 o 
  -1   7   8       21.84       18.47      0.91 o 
   0   7   8      495.87      507.08      5.86 o 
   1   7   8       12.11       14.94      0.86 o 
   2   7   8        2.13        4.63      1.32 o 
   3   7   8       40.75       53.31      1.75 o 
   4   7   8        7.32        7.37      0.79 o 
   5   7   8        1.64        1.43      1.23 o 
   6   7   8        2.15        3.29      1.24 o 
  -7   8   8        7.58       -0.48      2.32 o 
  -6   8   8        2.21        5.63      1.37 o 
  -5   8   8        5.06        7.68      1.34 o 
  -4   8   8      145.41      136.17      3.55 o 
  -3   8   8       43.54       33.67      1.64 o 
  -2   8   8       54.92       54.41      1.78 o 
  -1   8   8      207.75      186.84      4.80 o 
   0   8   8       78.17       90.02      2.07 o 
   1   8   8       72.45       73.03      1.34 o 
   2   8   8       72.03       68.25      1.61 o 
   3   8   8       18.47       12.01      1.01 o 
   4   8   8       25.24       22.90      1.43 o 
   5   8   8        2.01        2.11      1.57 o 
   6   8   8        1.53        2.87      1.43 o 
  -6   9   8        6.16        7.74      1.85 o 
  -5   9   8       71.10       81.65      3.14 o 
  -4   9   8      101.21       94.10      3.01 o 
  -3   9   8       38.95       44.54      1.90 o 
  -2   9   8      720.67      704.01     11.52 o 
  -1   9   8      204.00      191.12      4.12 o 
   0   9   8        0.14        0.75      0.42 o 
   1   9   8      405.42      390.58      4.28 o 
   2   9   8        0.73        2.88      1.32 o 
   3   9   8       34.65       35.99      1.55 o 
   4   9   8       10.57       14.04      1.17 o 
   5   9   8       15.53       12.26      1.38 o 
   6   9   8        1.45        1.20      1.57 o 
  -6  10   8        0.44        2.73      1.53 o 
  -5  10   8       16.46       20.39      1.79 o 
  -4  10   8       35.90       34.67      1.77 o 
  -3  10   8       21.69       19.15      2.10 o 
  -2  10   8        6.43        6.52      1.14 o 
  -1  10   8        3.37        5.42      1.36 o 
   0  10   8       73.24       80.12      1.89 o 
   1  10   8       13.48       18.46      1.16 o 
   2  10   8        0.24        0.80      1.13 o 
   3  10   8       19.16       15.69      1.31 o 
   4  10   8        4.55        3.60      0.86 o 
   5  10   8        2.49        0.77      1.31 o 
   6  10   8        2.73        3.31      1.23 o 
  -6  11   8        3.15        2.31      1.47 o 
  -5  11   8        2.57        3.04      1.45 o 
  -4  11   8       52.68       56.85      2.61 o 
  -3  11   8       10.15       12.31      1.57 o 
  -2  11   8       64.25       60.71      3.25 o 
  -1  11   8      240.21      250.22      5.05 o 
   0  11   8       59.54       48.39      1.54 o 
   1  11   8      220.04      208.75      3.51 o 
   2  11   8        0.98        1.86      0.82 o 
   3  11   8      441.27      429.66      5.52 o 
   4  11   8        0.89        2.24      0.91 o 
   5  11   8       10.14        9.69      1.97 o 
   6  11   8        9.23       11.53      1.99 o 
  -6  12   8        2.10        2.32      6.30 o 
  -5  12   8        0.77        2.42      1.48 o 
  -4  12   8        0.98        0.57      1.20 o 
  -3  12   8       28.05       31.55      2.24 o 
  -2  12   8      103.92      110.18      4.48 o 
  -1  12   8       93.86       95.20      3.47 o 
   0  12   8      564.71      574.82      7.90 o 
   1  12   8       42.66       38.68      1.91 o 
   2  12   8        1.93        2.41      2.11 o 
   3  12   8        4.25        3.61      0.95 o 
   4  12   8        0.86        0.08      0.98 o 
   5  12   8        2.13        3.14      1.19 o 
   6  12   8        2.36       -2.07      2.07 o 
  -5  13   8        0.05        2.04      1.59 o 
  -4  13   8        3.64        3.02      1.25 o 
  -3  13   8       13.09       14.95      2.15 o 
  -2  13   8        6.85        4.88      3.44 o 
  -1  13   8      125.40      124.35      3.22 o 
   0  13   8       50.18       42.34      1.99 o 
   1  13   8        3.23        1.66      0.84 o 
   2  13   8        0.00        0.27      1.76 o 
   3  13   8        8.16        5.35      0.96 o 
   4  13   8        0.07        1.19      0.90 o 
   5  13   8        2.68        1.63      1.24 o 
  -5  14   8       13.74       13.46      5.90 o 
  -4  14   8        9.37        7.21      1.70 o 
  -3  14   8       34.61       48.02      3.46 o 
  -2  14   8        0.91        0.05      1.10 o 
  -1  14   8      206.52      211.95      3.98 o 
   0  14   8       55.61       65.99      2.51 o 
   1  14   8        6.56        5.81      1.19 o 
   2  14   8       55.18       63.78      3.15 o 
   3  14   8        0.04        2.27      1.10 o 
   4  14   8        8.64       11.12      1.34 o 
   5  14   8        6.61        6.84      1.53 o 
  -5  15   8        0.25        2.65      2.99 o 
  -4  15   8       13.63       10.83      1.89 o 
  -3  15   8        0.04       -1.10      1.57 o 
  -2  15   8       38.37       29.76      2.67 o 
  -1  15   8        3.40        1.98      1.02 o 
   0  15   8       16.69       12.10      1.61 o 
   1  15   8        0.36        0.44      1.12 o 
   2  15   8        3.88        1.79      1.94 o 
   3  15   8       44.16       49.92      3.32 o 
   4  15   8        1.45        1.72      1.18 o 
   5  15   8        1.71        2.26      3.69 o 
  -4  16   8       17.27       16.18      2.24 o 
  -3  16   8        0.77        1.28      1.41 o 
  -2  16   8        5.39        7.94      1.48 o 
  -1  16   8        0.41        1.48      1.10 o 
   0  16   8        6.91        8.35      1.34 o 
   1  16   8       14.75       12.58      1.84 o 
   2  16   8       39.97       38.55      2.75 o 
   3  16   8        0.12        2.89      1.23 o 
   4  16   8        3.86        3.35      1.26 o 
  -4  17   8       33.03       30.27      2.78 o 
  -3  17   8        6.65        7.28      1.92 o 
  -2  17   8        6.59        8.54      1.45 o 
  -1  17   8      243.62      258.53      6.57 o 
   0  17   8       10.59       12.36      1.41 o 
   1  17   8       54.81       55.72      5.04 o 
   2  17   8       24.89       28.07      2.64 o 
   3  17   8        3.88        2.72      1.67 o 
   4  17   8        2.00        2.19      2.92 o 
  -3  18   8        4.72        2.93      1.63 o 
  -2  18   8        0.03        0.57      1.76 o 
  -1  18   8        3.68        4.72      1.52 o 
   0  18   8        5.29        3.17      1.33 o 
   1  18   8        1.65       -0.28      1.76 o 
   2  18   8        1.65        2.23      1.74 o 
   3  18   8       17.71       13.25      2.35 o 
  -3  19   8        2.29        2.23      2.32 o 
  -2  19   8       23.66       26.67      3.56 o 
  -1  19   8        3.72        4.55      2.65 o 
   0  19   8        0.76        1.09      2.48 o 
   1  19   8       11.05       15.27      2.12 o 
   2  19   8        1.99        7.10      2.29 o 
  -1  20   8        4.05        6.21      2.90 o 
   1  20   8        0.31        0.35      2.09 o 
  -7   1   9        5.73        7.78      1.56 o 
  -6   1   9        3.04        1.66      1.08 o 
  -5   1   9      131.57      137.64      3.61 o 
  -4   1   9      295.29      273.42      4.71 o 
  -3   1   9      759.36      702.79      6.16 o 
  -2   1   9     1481.03     1506.29     13.90 o 
  -1   1   9     1082.68     1191.41      9.34 o 
   0   1   9     1766.98     1721.20     12.64 o 
   1   1   9      458.71      477.75      3.43 o 
   2   1   9      528.74      491.82      7.69 o 
   3   1   9       59.27       46.58      1.23 o 
   4   1   9        8.49        7.45      0.67 o 
   5   1   9       11.16       13.31      0.96 o 
   6   1   9       24.12       23.34      1.36 o 
   7   1   9       12.87       10.65      1.60 o 
  -7   2   9        2.27        1.73      1.72 o 
  -6   2   9        2.96        3.30      1.19 o 
  -5   2   9        0.84        0.64      0.85 o 
  -4   2   9      304.50      300.21      4.43 o 
  -3   2   9      237.65      253.09      4.34 o 
  -2   2   9      203.67      206.23      3.28 o 
  -1   2   9      312.30      395.15      6.23 o 
   0   2   9        8.67       19.05      1.48 o 
   1   2   9       42.00       51.74      1.12 o 
   2   2   9      107.59      104.25      1.75 o 
   3   2   9      123.95      116.39      1.70 o 
   4   2   9       10.41       11.24      0.68 o 
   5   2   9       12.96       13.77      0.90 o 
   6   2   9       12.78       12.99      1.23 o 
   7   2   9       16.42       19.61      2.27 o 
  -7   3   9        0.00        0.48      1.89 o 
  -6   3   9        2.72        4.62      1.23 o 
  -5   3   9        9.31       10.15      1.16 o 
  -4   3   9      691.70      716.83      8.41 o 
  -3   3   9       33.58       31.39      1.48 o 
  -2   3   9      122.54      151.08      2.08 o 
  -1   3   9        0.09        1.46      0.74 o 
   0   3   9        0.36        1.43      0.33 o 
   1   3   9        8.95        7.39      0.53 o 
   2   3   9        9.98        7.27      0.85 o 
   3   3   9       29.01       43.84      1.10 o 
   4   3   9       74.90       74.52      1.49 o 
   5   3   9        2.04        1.75      0.66 o 
   6   3   9       34.12       32.47      1.72 o 
   7   3   9        8.50        5.98      1.57 o 
  -7   4   9        6.13        6.27      2.45 o 
  -6   4   9       56.96       54.96      2.36 o 
  -5   4   9       37.73       33.12      1.72 o 
  -4   4   9       31.46       21.99      1.55 o 
  -3   4   9       45.92       42.52      1.71 o 
  -2   4   9      712.92      704.69      6.23 o 
  -1   4   9       68.19       33.86      0.95 o 
   0   4   9       67.45       98.54      2.05 o 
   1   4   9      219.31      175.58      1.91 o 
   2   4   9       61.14       36.48      1.77 o 
   3   4   9     1180.95     1233.44      7.18 o 
   4   4   9       15.37       11.70      0.70 o 
   5   4   9        1.37        2.14      0.57 o 
   6   4   9       28.44       28.22      1.98 o 
   7   4   9        0.30       -1.47      1.91 o 
  -7   5   9        1.18        3.51      1.76 o 
  -6   5   9        2.90        1.72      1.49 o 
  -5   5   9      128.00      121.28      3.15 o 
  -4   5   9       64.56       57.10      2.23 o 
  -3   5   9       44.50       43.89      1.77 o 
  -2   5   9      235.48      216.55      4.54 o 
  -1   5   9       33.89       38.21      1.07 o 
   0   5   9     1380.65     1464.95      9.31 o 
   1   5   9      202.54      225.06      1.88 o 
   2   5   9       78.47       71.36      1.39 o 
   3   5   9      377.68      414.63      3.96 o 
   4   5   9        3.06        5.48      0.71 o 
   5   5   9        3.41        5.46      0.66 o 
   6   5   9        0.09       -0.05      1.55 o 
   7   5   9        0.37       -2.33      3.16 o 
  -7   6   9        3.24        2.16      1.78 o 
  -6   6   9       52.77       55.07      2.81 o 
  -5   6   9        3.75        1.70      1.12 o 
  -4   6   9      247.65      222.25      4.44 o 
  -3   6   9      698.69      645.28     24.51 o 
  -2   6   9      611.25      625.31      6.43 o 
  -1   6   9     2181.33     2222.41     14.93 o 
   0   6   9       31.42       26.77      1.06 o 
   1   6   9      245.96      223.83      2.28 o 
   2   6   9      302.08      272.50      3.19 o 
   3   6   9      425.62      431.48      3.86 o 
   4   6   9       64.34       67.83      2.04 o 
   5   6   9       57.14       55.52      2.77 o 
   6   6   9        0.14        0.05      1.46 o 
  -7   7   9        6.73        4.21      5.01 o 
  -6   7   9        4.37        4.79      1.82 o 
  -5   7   9       16.66       16.86      1.57 o 
  -4   7   9       10.75       10.55      2.10 o 
  -3   7   9        0.75        1.09      0.86 o 
  -2   7   9      301.69      266.72      4.17 o 
  -1   7   9      165.71      175.27      2.62 o 
   0   7   9        5.68        1.27      0.50 o 
   1   7   9        0.16        0.85      0.56 o 
   2   7   9      106.69      105.29      2.33 o 
   3   7   9       17.55       14.66      1.06 o 
   4   7   9       26.28       24.48      1.54 o 
   5   7   9        9.37       11.34      1.55 o 
   6   7   9        3.58        2.83      1.57 o 
  -6   8   9        4.74        4.09      1.29 o 
  -5   8   9        3.15        3.99      1.83 o 
  -4   8   9      124.81      123.27      5.77 o 
  -3   8   9      179.60      169.77      4.32 o 
  -2   8   9       47.40       54.93      2.25 o 
  -1   8   9       48.96       38.77      1.29 o 
   0   8   9        2.31        1.25      0.58 o 
   1   8   9       55.16       53.34      1.48 o 
   2   8   9        7.59        9.69      1.03 o 
   3   8   9        8.09        5.20      0.86 o 
   4   8   9        4.79        1.64      0.94 o 
   5   8   9        0.03        0.30      1.37 o 
   6   8   9        3.87        0.00      1.56 o 
  -6   9   9       13.46       14.37      1.85 o 
  -5   9   9        8.65        9.09      1.65 o 
  -4   9   9        0.90        0.36      0.97 o 
  -3   9   9       80.47       80.42      2.52 o 
  -2   9   9      191.71      205.52      4.55 o 
  -1   9   9        8.15       10.55      0.95 o 
   0   9   9      187.75      176.28      3.28 o 
   1   9   9      100.18      100.55      1.92 o 
   2   9   9       52.21       55.28      2.31 o 
   3   9   9        5.97        6.12      0.93 o 
   4   9   9       20.05       20.71      1.32 o 
   5   9   9        1.59        0.53      1.47 o 
   6   9   9        2.93        0.57      1.71 o 
  -6  10   9       50.55       54.62      3.22 o 
  -5  10   9        3.85        6.13      2.35 o 
  -4  10   9       17.93       24.53      2.13 o 
  -3  10   9      254.98      249.39      5.60 o 
  -2  10   9       60.68       60.16      3.97 o 
  -1  10   9     1595.29     1595.75     21.09 o 
   0  10   9       62.28       60.13      1.68 o 
   1  10   9      303.58      289.86      4.10 o 
   2  10   9       84.04       88.62      2.64 o 
   3  10   9       22.32       23.77      1.69 o 
   4  10   9       23.66       21.39      1.41 o 
   5  10   9        0.71        0.45      1.28 o 
   6  10   9        0.29       -0.58      1.47 o 
  -6  11   9        0.22        3.55      1.60 o 
  -5  11   9        0.54        2.62      1.60 o 
  -4  11   9        6.95       10.08      1.40 o 
  -3  11   9       21.69       27.76      2.12 o 
  -2  11   9        5.00        6.42      1.54 o 
  -1  11   9       89.87       90.90      3.07 o 
   0  11   9      279.67      292.11      3.86 o 
   1  11   9       30.65       37.40      2.62 o 
   2  11   9       53.66       52.04      2.17 o 
   3  11   9        6.96        7.84      1.29 o 
   4  11   9       31.47       33.71      1.71 o 
   5  11   9        0.09       -1.15      1.33 o 
   6  11   9       15.20       15.85      2.65 o 
  -5  12   9       15.25       19.54      2.27 o 
  -4  12   9        1.36        0.27      1.22 o 
  -3  12   9       13.41       12.90      1.58 o 
  -2  12   9        0.73       -0.04      1.27 o 
  -1  12   9       32.84       36.55      1.78 o 
   0  12   9       35.94       39.10      1.89 o 
   1  12   9       16.97       20.08      1.24 o 
   2  12   9       43.45       44.87      2.60 o 
   3  12   9       76.53       77.61      2.41 o 
   4  12   9        2.44        4.22      1.06 o 
   5  12   9        0.01        0.39      1.28 o 
  -5  13   9        3.02        3.99      1.68 o 
  -4  13   9       14.48       13.98      1.68 o 
  -3  13   9       32.22       38.80      3.09 o 
  -2  13   9        1.97        6.54      1.62 o 
  -1  13   9        8.44       10.08      1.46 o 
   0  13   9      124.34      133.01      3.45 o 
   1  13   9       26.05       23.08      1.58 o 
   2  13   9       71.74       64.53      3.18 o 
   3  13   9        2.05        1.39      1.38 o 
   4  13   9       32.57       33.81      1.86 o 
   5  13   9       10.02       13.85      1.77 o 
  -5  14   9        0.74       -0.78      1.79 o 
  -4  14   9        0.31        1.66      1.73 o 
  -3  14   9        0.14       -0.15      1.47 o 
  -2  14   9        0.27        1.10      1.04 o 
  -1  14   9        4.93        3.96      0.94 o 
   0  14   9      342.22      359.56      6.06 o 
   1  14   9       40.92       35.41      2.49 o 
   2  14   9        1.76        2.50      1.40 o 
   3  14   9        0.15       -1.04      1.04 o 
   4  14   9       15.97       16.85      1.67 o 
   5  14   9        1.30        0.98      1.26 o 
  -4  15   9        0.38        4.54      1.66 o 
  -3  15   9       22.14       21.60      2.56 o 
  -2  15   9       43.31       44.08      3.69 o 
  -1  15   9       57.19       53.50      2.87 o 
   0  15   9        6.88        9.78      1.61 o 
   1  15   9        1.69        2.43      1.52 o 
   2  15   9       39.40       43.74      2.83 o 
   3  15   9       95.25      106.07      3.76 o 
   4  15   9        0.13       -0.87      1.16 o 
   5  15   9        0.50       -0.43      1.95 o 
  -4  16   9        1.32        3.20      1.59 o 
  -3  16   9        3.23        3.01      1.43 o 
  -2  16   9        3.85        1.73      1.32 o 
  -1  16   9       12.02       10.19      1.80 o 
   0  16   9        1.89        1.34      1.22 o 
   1  16   9       30.54       27.38      2.05 o 
   2  16   9        0.63       -0.04      1.63 o 
   3  16   9       11.64       14.44      1.85 o 
   4  16   9        9.02        7.77      1.56 o 
  -3  17   9        1.98        3.88      1.56 o 
  -2  17   9       10.14       10.93      1.89 o 
  -1  17   9        0.21        2.98      1.81 o 
   0  17   9        2.52        3.28      1.46 o 
   1  17   9       27.40       24.82      2.76 o 
   2  17   9        3.04        5.67      2.33 o 
   3  17   9       20.55       22.56      2.39 o 
  -3  18   9        0.05        1.46      1.42 o 
  -2  18   9        0.57       -0.24      1.41 o 
  -1  18   9        0.02       -0.59      1.46 o 
   0  18   9        0.09       -0.59      1.27 o 
   1  18   9       23.23       32.16      3.05 o 
   2  18   9       11.68       13.57      2.06 o 
   3  18   9        7.76        5.45      3.06 o 
  -2  19   9        9.58        8.99      3.35 o 
  -1  19   9        0.32       -1.52      1.52 o 
   0  19   9       28.23       33.79      2.42 o 
   1  19   9        0.11        2.57      2.05 o 
   2  19   9        7.24        7.14      3.28 o 
   1  20   9        0.10       -2.43      2.43 o 
  -7   0  10       59.95       66.63      4.44 o 
  -6   0  10       25.56       25.30      2.79 o 
  -5   0  10        2.10        2.35      1.51 o 
  -4   0  10        0.20        5.53      2.25 o 
  -3   0  10     1543.54     1604.96     27.70 o 
  -2   0  10      418.38      388.88      9.40 o 
  -1   0  10      215.02      192.68      3.00 o 
   0   0  10     1262.18     1477.20     15.82 o 
   1   0  10      116.21      111.00      2.06 o 
   2   0  10      431.84      432.74     10.94 o 
   3   0  10        0.23        1.04      0.70 o 
   4   0  10      120.46      112.94      4.26 o 
   5   0  10        7.40        5.38      1.18 o 
   6   0  10       10.80       13.02      1.78 o 
   7   0  10       15.67       17.27      2.30 o 
  -7   1  10       27.89       27.47      2.38 o 
  -6   1  10        1.39        2.36      1.88 o 
  -5   1  10        0.60        2.61      1.67 o 
  -4   1  10      271.36      289.05      8.88 o 
  -3   1  10      718.97      693.13      6.25 o 
  -2   1  10       64.52       56.00      1.84 o 
  -1   1  10      465.02      493.36      4.91 o 
   0   1  10      155.13      157.97      3.62 o 
   1   1  10      849.16      816.11      5.19 o 
   2   1  10        7.98       11.11      0.75 o 
   3   1  10        0.09        1.06      0.63 o 
   4   1  10       31.86       28.46      1.24 o 
   5   1  10        0.63        0.73      0.60 o 
   6   1  10        7.03        8.59      1.21 o 
   7   1  10        4.87        5.90      1.20 o 
  -7   2  10        0.13        0.33      1.39 o 
  -6   2  10        0.16        2.28      1.22 o 
  -5   2  10       45.21       51.58      2.10 o 
  -4   2  10      149.54      143.42      3.08 o 
  -3   2  10      176.10      177.47      2.71 o 
  -2   2  10       27.04       32.72      1.44 o 
  -1   2  10      258.72      269.86      8.28 o 
   0   2  10      327.26      424.32      4.94 o 
   1   2  10      167.46      189.70      2.21 o 
   2   2  10      103.21       97.69      2.19 o 
   3   2  10      122.53      128.08      2.68 o 
   4   2  10        4.29        5.02      0.61 o 
   5   2  10       14.98       12.36      1.02 o 
   6   2  10        0.13        1.56      1.01 o 
   7   2  10        1.51        1.12      1.24 o 
  -7   3  10        1.91        1.47      1.56 o 
  -6   3  10       41.94       45.60      2.49 o 
  -5   3  10        1.48        1.68      0.97 o 
  -4   3  10        4.99        8.89      1.23 o 
  -3   3  10       19.42       15.59      0.96 o 
  -2   3  10      668.12      644.14      5.70 o 
  -1   3  10      858.12      845.64     12.97 o 
   0   3  10     1183.01     1302.08     10.26 o 
   1   3  10      956.73      996.73      6.71 o 
   2   3  10      244.98      257.96      3.08 o 
   3   3  10      506.64      531.55      4.42 o 
   4   3  10       83.01       84.53      1.71 o 
   5   3  10       13.19       13.96      1.04 o 
   6   3  10       34.72       38.15      3.75 o 
   7   3  10       12.28        7.79      2.30 o 
  -7   4  10        9.41        7.42      1.86 o 
  -6   4  10        1.30        2.74      1.09 o 
  -5   4  10        1.44        3.07      1.06 o 
  -4   4  10       16.68       22.54      1.57 o 
  -3   4  10       28.60       34.19      1.42 o 
  -2   4  10       42.81       36.22      1.08 o 
  -1   4  10      536.32      539.22      5.72 o 
   0   4  10      321.33      347.80      6.24 o 
   1   4  10      217.36      201.64      2.74 o 
   2   4  10      281.81      268.97      5.79 o 
   3   4  10      244.08      266.28      2.96 o 
   4   4  10        3.84        2.74      0.56 o 
   5   4  10       23.78       26.02      1.31 o 
   6   4  10        5.90        2.35      1.79 o 
   7   4  10       14.32       15.33      4.14 o 
  -7   5  10       34.93       32.44      2.80 o 
  -6   5  10       21.99       22.57      1.74 o 
  -5   5  10       21.82       21.55      1.49 o 
  -4   5  10        5.65        3.58      0.99 o 
  -3   5  10       23.03       23.74      1.57 o 
  -2   5  10       72.59       80.78      1.73 o 
  -1   5  10       99.17       79.50      1.64 o 
   0   5  10       53.60       71.20      2.28 o 
   1   5  10        5.06        2.08      0.36 o 
   2   5  10      143.87      151.98      2.14 o 
   3   5  10        1.06        3.07      0.58 o 
   4   5  10       35.19       39.63      1.47 o 
   5   5  10       18.96       15.94      1.23 o 
   6   5  10        0.96        1.00      2.89 o 
  -7   6  10        5.24        8.10      4.74 o 
  -6   6  10        1.84        0.79      1.22 o 
  -5   6  10       29.79       32.79      1.80 o 
  -4   6  10        0.02        0.32      0.97 o 
  -3   6  10      126.78      126.42      3.42 o 
  -2   6  10      210.95      191.23      3.18 o 
  -1   6  10       89.49       81.39      1.78 o 
   0   6  10      811.84      826.05      7.14 o 
   1   6  10       96.97      104.48      1.52 o 
   2   6  10      202.15      199.04      2.94 o 
   3   6  10       52.52       60.87      1.74 o 
   4   6  10       18.00       13.59      1.19 o 
   5   6  10       37.81       35.17      1.95 o 
   6   6  10        9.81        5.97      1.84 o 
  -7   7  10        9.62        9.30      3.66 o 
  -6   7  10        0.49        0.68      1.43 o 
  -5   7  10       11.53       10.92      1.59 o 
  -4   7  10       60.67       51.90      2.60 o 
  -3   7  10       20.06       26.82      1.88 o 
  -2   7  10       51.53       43.73      2.24 o 
  -1   7  10       49.11       48.02      2.00 o 
   0   7  10     1824.11     1863.59     11.93 o 
   1   7  10       70.47       69.13      1.30 o 
   2   7  10        0.57        3.39      1.02 o 
   3   7  10        0.66        1.71      0.75 o 
   4   7  10      137.16      139.48      3.51 o 
   5   7  10        0.02       -1.26      1.26 o 
   6   7  10        1.07       -2.12      2.12 o 
  -6   8  10        0.70       -0.09      1.28 o 
  -5   8  10      101.42      104.56      3.52 o 
  -4   8  10        9.37        9.60      1.93 o 
  -3   8  10       17.74       16.64      1.44 o 
  -2   8  10      383.54      339.05      5.01 o 
  -1   8  10      968.97     1002.97      8.33 o 
   0   8  10      282.86      268.29      3.65 o 
   1   8  10        9.25       10.23      0.88 o 
   2   8  10      529.97      550.23      6.13 o 
   3   8  10      229.10      235.55      4.31 o 
   4   8  10        3.19        2.92      0.92 o 
   5   8  10       19.99       26.03      2.27 o 
   6   8  10        0.30       -0.24      2.60 o 
  -6   9  10       22.31       25.23      2.44 o 
  -5   9  10       18.82       23.31      1.87 o 
  -4   9  10       65.57       74.41      3.94 o 
  -3   9  10      142.82      156.94      8.18 o 
  -2   9  10        2.27        1.97      0.95 o 
  -1   9  10      489.93      478.99      7.13 o 
   0   9  10     1118.59     1097.63      8.00 o 
   1   9  10       33.90       33.28      1.29 o 
   2   9  10       36.71       35.27      1.55 o 
   3   9  10        0.68        0.42      0.97 o 
   4   9  10       57.26       49.84      2.71 o 
   5   9  10        0.00        1.23      1.31 o 
   6   9  10        0.35        1.13      1.74 o 
  -6  10  10        5.96        7.44      3.09 o 
  -5  10  10        2.77        3.55      1.60 o 
  -4  10  10        0.30        0.37      1.23 o 
  -3  10  10        0.67        0.05      1.02 o 
  -2  10  10       12.27       12.89      1.43 o 
  -1  10  10        3.23        2.15      1.78 o 
   0  10  10      332.43      325.44      3.65 o 
   1  10  10       57.87       60.05      2.04 o 
   2  10  10        6.46        5.91      1.04 o 
   3  10  10       16.93       18.71      1.86 o 
   4  10  10        0.34       -0.12      1.14 o 
   5  10  10        0.19        1.07      1.76 o 
   6  10  10        3.76        1.51      1.52 o 
  -6  11  10        7.27        9.67      3.38 o 
  -5  11  10        0.19        2.15      1.47 o 
  -4  11  10       14.93       19.56      1.72 o 
  -3  11  10        6.39        6.69      1.33 o 
  -2  11  10        7.77        7.58      1.60 o 
  -1  11  10        9.83        9.14      1.19 o 
   0  11  10       55.93       60.11      2.84 o 
   1  11  10        3.91        7.44      2.85 o 
   2  11  10       38.81       40.71      1.99 o 
   3  11  10      148.32      150.73      4.53 o 
   4  11  10       29.20       27.27      1.60 o 
   5  11  10        0.04        2.25      1.36 o 
   6  11  10        2.53        0.21      1.77 o 
  -5  12  10       18.93       16.73      2.20 o 
  -4  12  10        5.50        3.26      1.17 o 
  -3  12  10       27.44       23.46      2.61 o 
  -2  12  10       65.26       65.38      3.59 o 
  -1  12  10        2.11        1.72      0.91 o 
   0  12  10      261.69      248.02      4.22 o 
   1  12  10        1.01        1.17      1.05 o 
   2  12  10       64.62       65.41      3.10 o 
   3  12  10        5.99        6.38      2.26 o 
   4  12  10        0.27        1.67      1.15 o 
   5  12  10        2.23        1.80      1.53 o 
  -5  13  10        2.47        3.07      1.55 o 
  -4  13  10        1.94        1.05      1.24 o 
  -3  13  10        0.38        0.71      1.47 o 
  -2  13  10       75.00       81.72      4.10 o 
  -1  13  10      251.11      252.39      5.90 o 
   0  13  10      113.30      106.82      3.13 o 
   1  13  10       10.80       14.91      1.42 o 
   2  13  10        2.64        4.46      1.45 o 
   3  13  10        0.03        0.20      1.35 o 
   4  13  10       23.36       29.36      1.92 o 
   5  13  10        4.56        4.23      1.68 o 
  -5  14  10        6.79        7.21      3.54 o 
  -4  14  10       93.79      106.46      5.01 o 
  -3  14  10       37.60       40.00      3.36 o 
  -2  14  10       69.57       67.08      3.54 o 
  -1  14  10        0.02       -0.29      1.04 o 
   0  14  10       29.33       30.49      1.85 o 
   1  14  10        3.97        1.78      1.28 o 
   2  14  10       11.71        9.55      1.87 o 
   3  14  10       13.77       16.65      1.58 o 
   4  14  10        1.65        1.98      1.22 o 
  -4  15  10        1.98        1.74      1.68 o 
  -3  15  10        8.35       12.46      2.29 o 
  -2  15  10        4.36        8.61      1.61 o 
  -1  15  10       14.02       11.74      1.43 o 
   0  15  10        0.59        0.22      1.24 o 
   1  15  10        4.75        4.24      1.46 o 
   2  15  10       16.99       16.59      2.00 o 
   3  15  10       12.78       14.97      1.80 o 
   4  15  10        0.66       -1.06      1.38 o 
  -4  16  10        3.85        3.33      1.65 o 
  -3  16  10       15.21       15.62      2.69 o 
  -2  16  10       17.28       19.95      2.68 o 
  -1  16  10        7.10        4.64      1.49 o 
   0  16  10        5.07        3.83      2.95 o 
   1  16  10       67.77       71.61      4.55 o 
   2  16  10        3.28        1.76      1.83 o 
   3  16  10        2.03        6.10      1.94 o 
   4  16  10       15.08       14.46      2.53 o 
  -3  17  10       18.18       20.50      2.28 o 
  -2  17  10        3.28        7.29      1.74 o 
  -1  17  10       63.95       71.16      3.59 o 
   0  17  10        4.23        4.94      1.50 o 
   1  17  10        1.82        4.10      2.83 o 
   2  17  10        9.59       14.42      2.01 o 
   3  17  10        0.36        1.82      1.53 o 
  -3  18  10        0.41        2.37      4.57 o 
  -2  18  10        0.13        0.64      2.03 o 
  -1  18  10        0.67        4.26      1.52 o 
   0  18  10        1.50        0.88      1.76 o 
   1  18  10        0.20       -0.17      1.74 o 
   2  18  10        0.37       -1.00      1.35 o 
  -2  19  10        0.39       -1.13      2.51 o 
  -1  19  10        3.88        7.06      2.32 o 
   0  19  10        4.28        1.36      1.57 o 
   1  19  10        0.26        3.24      1.94 o 
  -7   1  11        0.29        1.15      1.22 o 
  -6   1  11        0.92        1.57      1.30 o 
  -5   1  11       54.52       59.97      2.51 o 
  -4   1  11      137.01      137.34      3.01 o 
  -3   1  11        0.09        0.99      0.97 o 
  -2   1  11      187.99      182.76      5.00 o 
  -1   1  11       52.49       56.93      1.27 o 
   1   1  11      149.04      170.08      1.73 o 
   2   1  11       15.11       19.98      0.91 o 
   3   1  11        6.55        9.74      0.91 o 
   4   1  11       24.36       22.89      1.83 o 
   5   1  11        0.34        0.33      0.65 o 
   6   1  11        5.14        5.32      1.36 o 
   7   1  11       14.02       12.38      1.59 o 
  -7   2  11        0.98        3.29      1.48 o 
  -6   2  11      128.04      132.34      4.02 o 
  -5   2  11       38.00       37.95      1.85 o 
  -4   2  11      249.81      257.69      4.21 o 
  -3   2  11      345.45      313.86      4.44 o 
  -2   2  11       94.66       99.09      2.54 o 
  -1   2  11     1213.86     1201.04     14.33 o 
   0   2  11     2776.23     2902.07     25.20 o 
   1   2  11      479.91      500.71      4.15 o 
   2   2  11      681.77      638.00      6.47 o 
   3   2  11      248.36      236.04      3.80 o 
   4   2  11      117.49      123.96      2.51 o 
   5   2  11       13.17       14.40      1.12 o 
   6   2  11        0.49        1.70      1.13 o 
   7   2  11        3.37        0.18      1.65 o 
  -7   3  11        0.02       -1.33      1.61 o 
  -6   3  11        0.50        0.82      1.15 o 
  -5   3  11       53.48       52.02      2.12 o 
  -4   3  11       10.89       12.61      1.29 o 
  -3   3  11       44.77       40.15      1.43 o 
  -2   3  11      531.22      517.22      5.06 o 
  -1   3  11      127.04      115.86      3.34 o 
   0   3  11      619.20      629.47      7.53 o 
   1   3  11     1030.65      957.10      6.65 o 
   2   3  11        0.10        1.52      0.48 o 
   3   3  11      371.53      394.76      4.49 o 
   4   3  11       48.01       43.82      1.51 o 
   5   3  11        3.20        3.36      0.95 o 
   6   3  11       10.35       12.41      1.93 o 
   7   3  11       12.55       10.11      2.65 o 
  -7   4  11        3.82        6.11      1.90 o 
  -6   4  11        4.34        4.18      1.21 o 
  -5   4  11       49.31       51.88      2.19 o 
  -4   4  11        2.48        3.40      0.95 o 
  -3   4  11      153.91      146.94      3.67 o 
  -2   4  11      136.91      138.74      2.46 o 
  -1   4  11      204.27      177.82      3.48 o 
   0   4  11       30.18       38.88      2.68 o 
   1   4  11       11.41        7.50      0.64 o 
   2   4  11      254.59      274.95      4.06 o 
   3   4  11      227.04      224.61      3.40 o 
   4   4  11        0.12        0.20      0.68 o 
   5   4  11        6.13        2.99      1.30 o 
   6   4  11       13.27       14.61      2.50 o 
  -7   5  11       14.83       17.53      5.77 o 
  -6   5  11        1.90        1.23      1.02 o 
  -5   5  11        0.07        0.32      1.12 o 
  -4   5  11        9.68        9.67      1.23 o 
  -3   5  11      244.58      228.49      3.81 o 
  -2   5  11       10.89        9.92      0.77 o 
  -1   5  11      114.75      104.98      2.62 o 
   0   5  11      138.59      142.41      2.01 o 
   1   5  11      151.43      172.79      2.34 o 
   2   5  11      248.62      253.07      3.43 o 
   3   5  11       20.00       16.63      1.00 o 
   4   5  11        4.31        0.90      1.44 o 
   5   5  11        8.81        8.80      1.19 o 
   6   5  11        1.67        1.95      1.93 o 
  -7   6  11        0.37        5.32      3.33 o 
  -6   6  11        6.83        7.57      1.33 o 
  -5   6  11        5.71        5.25      1.94 o 
  -4   6  11       15.24       13.11      1.51 o 
  -3   6  11      373.97      312.83      5.80 o 
  -2   6  11      141.74      139.48      2.38 o 
  -1   6  11        0.05        0.52      0.61 o 
   0   6  11      474.78      494.89      5.19 o 
   1   6  11      174.26      164.08      2.32 o 
   2   6  11       31.34       29.70      1.59 o 
   3   6  11        8.52       10.65      1.04 o 
   4   6  11       28.22       25.74      1.70 o 
   5   6  11        4.20        7.61      1.39 o 
   6   6  11        0.00        3.69      1.82 o 
  -6   7  11        4.95        6.26      1.60 o 
  -5   7  11       53.70       57.30      3.01 o 
  -4   7  11        0.52        2.29      1.04 o 
  -3   7  11      163.69      130.72      3.17 o 
  -2   7  11      647.58      652.82     11.57 o 
  -1   7  11        4.51        7.23      0.96 o 
   0   7  11      843.59      784.87      8.84 o 
   1   7  11      214.98      198.44      3.07 o 
   2   7  11        4.36        3.72      0.82 o 
   3   7  11      152.56      141.85      2.98 o 
   4   7  11       19.83       18.61      1.71 o 
   5   7  11        2.41        3.59      1.13 o 
   6   7  11        9.39        9.05      3.51 o 
  -6   8  11        1.23        3.35      1.32 o 
  -5   8  11       14.31       11.98      2.68 o 
  -4   8  11       18.11       21.32      1.56 o 
  -3   8  11       46.37       28.20      1.72 o 
  -2   8  11        0.35        0.81      0.79 o 
  -1   8  11      160.85      153.46      2.64 o 
   0   8  11        0.19        0.09      0.77 o 
   1   8  11        2.41        3.67      0.81 o 
   2   8  11        1.48       -0.41      0.79 o 
   3   8  11       47.78       44.19      1.77 o 
   4   8  11        2.10        0.54      1.21 o 
   5   8  11        0.06       -0.81      1.19 o 
   6   8  11        1.78        5.72      2.90 o 
  -6   9  11        5.15        4.75      2.09 o 
  -5   9  11       44.92       42.90      2.88 o 
  -4   9  11       92.45       81.23      3.47 o 
  -3   9  11        3.98        0.99      1.11 o 
  -2   9  11       53.46       45.19      1.91 o 
  -1   9  11       40.85       38.19      2.01 o 
   0   9  11      232.60      228.72      4.05 o 
   1   9  11      441.73      432.27      5.00 o 
   2   9  11       69.34       65.77      2.08 o 
   3   9  11       26.37       27.46      1.67 o 
   4   9  11       14.61       13.77      1.76 o 
   5   9  11        0.01       -1.09      1.31 o 
   6   9  11        0.02        2.20      2.18 o 
  -6  10  11        2.12        3.22      1.66 o 
  -5  10  11        9.90       13.99      2.36 o 
  -4  10  11       27.39       23.87      2.06 o 
  -3  10  11        0.01       -0.27      1.08 o 
  -2  10  11       37.72       32.98      3.04 o 
  -1  10  11       32.75       34.38      1.80 o 
   0  10  11       52.80       48.56      1.40 o 
   1  10  11       15.56       12.20      1.05 o 
   2  10  11       21.51       17.73      1.44 o 
   3  10  11        5.88        5.80      1.35 o 
   4  10  11       15.98       16.54      1.97 o 
   5  10  11        0.68        1.65      1.49 o 
  -5  11  11       28.52       26.82      2.51 o 
  -4  11  11       21.89       22.59      2.13 o 
  -3  11  11       44.38       46.88      2.57 o 
  -2  11  11       50.28       54.62      3.25 o 
  -1  11  11        6.55        4.19      1.02 o 
   0  11  11       60.23       56.78      1.99 o 
   1  11  11       99.13       98.41      2.73 o 
   2  11  11        1.55        1.12      0.98 o 
   3  11  11       59.57       55.45      2.88 o 
   4  11  11        1.23        1.20      0.93 o 
   5  11  11        0.00       -1.94      1.94 o 
  -5  12  11        4.94        5.98      1.71 o 
  -4  12  11        0.77        0.58      1.29 o 
  -3  12  11       56.37       71.19      3.23 o 
  -2  12  11        9.09        6.42      1.50 o 
  -1  12  11       66.91       69.24      2.48 o 
   0  12  11      121.13      106.27      2.78 o 
   1  12  11       65.24       64.48      2.31 o 
   2  12  11       25.39       29.64      1.85 o 
   3  12  11        3.33        3.30      1.94 o 
   4  12  11       38.43       40.34      2.17 o 
   5  12  11        3.12        5.24      1.71 o 
  -5  13  11        0.10        0.22      1.67 o 
  -4  13  11        2.66        3.99      1.34 o 
  -3  13  11        0.11        0.14      1.53 o 
  -2  13  11       68.74       63.79      4.24 o 
  -1  13  11        8.24        6.86      1.24 o 
   0  13  11      320.38      302.86      5.73 o 
   1  13  11      219.22      228.50      4.41 o 
   2  13  11        6.52        7.94      1.64 o 
   3  13  11        0.78        3.40      1.39 o 
   4  13  11        7.61        6.43      1.18 o 
   5  13  11        2.20        1.33      2.33 o 
  -5  14  11        1.21        5.17      3.24 o 
  -4  14  11        2.59        5.40      1.56 o 
  -3  14  11        0.01       -1.06      1.55 o 
  -2  14  11       20.38       18.30      1.93 o 
  -1  14  11        5.27        6.21      1.24 o 
   0  14  11      290.49      295.51      6.71 o 
   1  14  11        5.97        6.00      1.32 o 
   2  14  11        9.03        7.57      1.74 o 
   3  14  11        6.45        7.12      1.40 o 
   4  14  11       51.45       47.54      2.54 o 
  -4  15  11        3.31        4.34      1.75 o 
  -3  15  11        1.39        0.78      1.55 o 
  -2  15  11        3.10        4.52      1.29 o 
  -1  15  11        0.25       -0.21      1.10 o 
   0  15  11       35.90       34.90      2.51 o 
   1  15  11       16.34       17.75      2.19 o 
   2  15  11        1.78        3.55      1.93 o 
   3  15  11       27.19       32.31      2.22 o 
   4  15  11        0.37        0.80      1.49 o 
  -4  16  11        1.54        6.23      3.00 o 
  -3  16  11       42.50       49.16      3.25 o 
  -2  16  11        1.93        1.99      2.46 o 
  -1  16  11       33.42       34.30      2.61 o 
   0  16  11       74.07       92.33      5.24 o 
   1  16  11       44.45       47.26      3.10 o 
   2  16  11        5.16        5.34      1.58 o 
   3  16  11        3.42        1.90      1.27 o 
   4  16  11        4.14        3.65      2.02 o 
  -3  17  11        0.94       -1.47      1.47 o 
  -2  17  11        6.58        7.51      1.68 o 
  -1  17  11        0.30        1.20      2.51 o 
   0  17  11        1.70        1.18      1.61 o 
   1  17  11       10.49       13.62      1.98 o 
   2  17  11       10.98        8.78      1.94 o 
   3  17  11        1.11       -2.00      2.00 o 
  -3  18  11        1.30        4.48      2.68 o 
  -2  18  11        3.69        5.45      1.67 o 
  -1  18  11        4.17        7.15      2.79 o 
   0  18  11       12.07       11.45      1.77 o 
   1  18  11        0.38       -1.22      1.44 o 
   2  18  11       15.52       16.57      2.61 o 
  -2  19  11        0.13        2.32      1.81 o 
  -1  19  11        0.13        1.53      2.61 o 
   0  19  11       13.15       11.49      2.25 o 
   1  19  11        0.74       -2.73      2.73 o 
  -7   0  12       23.09       31.41      3.24 o 
  -6   0  12        4.34        5.47      1.85 o 
  -5   0  12       15.66       16.16      2.05 o 
  -4   0  12       81.18       74.24      3.55 o 
  -3   0  12       11.34        9.36      1.43 o 
  -2   0  12      300.10      268.27      5.21 o 
  -1   0  12      149.09      129.25      2.47 o 
   0   0  12     4079.82     4171.61    100.48 o 
   1   0  12      119.32      113.00      2.24 o 
   2   0  12      701.55      719.80     16.00 o 
   3   0  12      637.82      623.47     15.46 o 
   4   0  12      180.38      194.17      8.09 o 
   5   0  12       69.47       75.63      3.22 o 
   6   0  12        4.57        4.06      1.58 o 
   7   0  12        0.09       -2.23      2.23 o 
  -7   1  12        0.02       -0.80      1.39 o 
  -6   1  12        5.75        5.74      1.30 o 
  -5   1  12        5.95        6.61      1.27 o 
  -4   1  12       59.76       56.12      2.27 o 
  -3   1  12     2329.74     2239.36     21.04 o 
  -2   1  12       36.51       34.10      1.37 o 
  -1   1  12       26.32       26.77      1.15 o 
   0   1  12      277.02      289.99      3.51 o 
   1   1  12     1018.03     1063.68      6.61 o 
   2   1  12       23.92       23.73      1.44 o 
   3   1  12       71.18       74.34      2.75 o 
   4   1  12       90.34       90.66      2.85 o 
   5   1  12        3.74        4.81      0.80 o 
   6   1  12       22.42       23.56      1.67 o 
   7   1  12       12.25       12.02      3.31 o 
  -7   2  12        0.94        2.22      1.35 o 
  -6   2  12        1.60        3.02      1.46 o 
  -5   2  12       13.94       12.25      1.34 o 
  -4   2  12       46.37       50.96      2.61 o 
  -3   2  12      541.98      546.06      8.81 o 
  -2   2  12      470.34      476.93      6.36 o 
  -1   2  12       57.45       49.86      2.21 o 
   0   2  12        0.23        0.19      0.27 o 
   1   2  12      168.54      169.19      2.57 o 
   2   2  12        0.93        2.87      0.93 o 
   3   2  12      189.78      216.21      4.69 o 
   4   2  12       81.80       69.68      2.44 o 
   5   2  12        0.38        0.62      0.81 o 
   6   2  12        0.79       -0.94      1.25 o 
   7   2  12        0.80       -1.95      2.81 o 
  -7   3  12       20.31       17.04      2.70 o 
  -6   3  12        0.27        1.61      1.22 o 
  -5   3  12       68.31       71.41      2.52 o 
  -4   3  12        1.78        3.07      1.11 o 
  -3   3  12       24.51       24.68      1.22 o 
  -2   3  12       43.23       36.44      1.48 o 
  -1   3  12       76.45       72.61      2.74 o 
   0   3  12       75.24       75.13      2.31 o 
   1   3  12        0.84        0.70      0.59 o 
   2   3  12       49.62       55.04      1.68 o 
   3   3  12       37.32       36.14      1.94 o 
   4   3  12        2.90        1.81      0.99 o 
   5   3  12        2.80        2.54      1.20 o 
   6   3  12        1.14        1.03      1.38 o 
   7   3  12        1.74        5.47      2.91 o 
  -7   4  12        0.15       -1.38      2.33 o 
  -6   4  12        0.74        0.93      1.18 o 
  -5   4  12       29.20       29.58      1.87 o 
  -4   4  12       28.23       29.05      1.77 o 
  -3   4  12       93.61       91.65      2.17 o 
  -2   4  12       44.23       49.69      2.76 o 
  -1   4  12      181.18      176.05      3.62 o 
   0   4  12      163.70      135.19      2.28 o 
   1   4  12       70.19       64.72      1.46 o 
   2   4  12      239.20      228.35      5.07 o 
   3   4  12      148.34      161.49      3.42 o 
   4   4  12        6.81        7.49      1.14 o 
   5   4  12       61.57       67.33      5.45 o 
   6   4  12        0.51       -1.33      1.84 o 
  -7   5  12        0.10        1.93      3.19 o 
  -6   5  12        0.75        1.87      1.41 o 
  -5   5  12       10.96        9.84      1.23 o 
  -4   5  12      175.60      172.56      3.95 o 
  -3   5  12       50.15       45.53      1.83 o 
  -2   5  12       10.25        6.16      0.77 o 
  -1   5  12     1024.24     1041.64      8.42 o 
   0   5  12      172.94      187.13      2.99 o 
   1   5  12      452.59      418.51      4.03 o 
   2   5  12      411.91      387.46      5.25 o 
   3   5  12       25.78       26.95      1.44 o 
   4   5  12      393.24      388.89      7.38 o 
   5   5  12        7.54       10.20      1.84 o 
   6   5  12        2.09        3.07      5.11 o 
  -7   6  12       24.87       31.33      5.01 o 
  -6   6  12        1.68        0.71      1.13 o 
  -5   6  12       16.65       11.42      1.63 o 
  -4   6  12      121.82      129.50      4.01 o 
  -3   6  12        1.98        2.66      1.03 o 
  -2   6  12      245.78      234.35      3.85 o 
  -1   6  12      244.63      238.95      3.53 o 
   0   6  12      113.12      118.65      1.98 o 
   1   6  12     1191.48     1206.82      8.37 o 
   2   6  12       28.18       26.50      1.39 o 
   3   6  12       14.25       16.97      1.55 o 
   4   6  12        4.64        4.14      1.20 o 
   5   6  12        8.52        4.48      1.26 o 
   6   6  12        0.30        1.77      4.96 o 
  -6   7  12       32.20       29.12      3.15 o 
  -5   7  12        1.58        3.74      1.30 o 
  -4   7  12       17.74       19.71      2.43 o 
  -3   7  12        6.96        5.08      1.66 o 
  -2   7  12       33.52       26.97      1.46 o 
  -1   7  12      116.50      103.98      2.14 o 
   0   7  12      555.63      585.49      6.03 o 
   1   7  12       64.93       66.59      1.72 o 
   2   7  12       61.00       58.70      1.88 o 
   3   7  12        2.42        1.44      0.96 o 
   4   7  12      114.40       92.60      3.50 o 
   5   7  12        4.67        7.28      1.43 o 
   6   7  12        0.63       -1.24      2.59 o 
  -6   8  12      124.13      137.12      5.37 o 
  -5   8  12        0.86        1.62      1.39 o 
  -4   8  12       53.27       58.84      2.97 o 
  -3   8  12       60.78       55.02      2.29 o 
  -2   8  12      166.71      160.24      3.40 o 
  -1   8  12      490.08      489.69      5.29 o 
   0   8  12        0.82        1.88      0.71 o 
   1   8  12      551.04      558.23      6.14 o 
   2   8  12       77.41       76.73      2.24 o 
   3   8  12       25.21       27.65      1.79 o 
   4   8  12       36.08       33.69      2.42 o 
   5   8  12        0.37        0.36      1.10 o 
   6   8  12        0.16       -1.19      2.37 o 
  -6   9  12       18.06       19.89      3.14 o 
  -5   9  12       21.15       25.41      2.36 o 
  -4   9  12       27.35       28.06      2.26 o 
  -3   9  12       14.21       15.33      1.68 o 
  -2   9  12       49.07       41.04      2.05 o 
  -1   9  12      220.43      208.41      4.58 o 
   0   9  12      217.35      218.00      2.94 o 
   1   9  12      198.00      196.83      3.37 o 
   2   9  12       86.24       83.97      2.39 o 
   3   9  12       13.91       11.80      1.24 o 
   4   9  12       11.25        8.32      1.59 o 
   5   9  12        3.59        3.73      1.80 o 
  -6  10  12        0.23       -1.29      2.90 o 
  -5  10  12        0.04       -1.20      2.30 o 
  -4  10  12       24.07       25.31      2.23 o 
  -3  10  12       30.59       32.40      2.20 o 
  -2  10  12       23.70       24.65      1.80 o 
  -1  10  12        2.94        3.11      0.96 o 
   0  10  12        1.84        3.17      0.81 o 
   1  10  12       57.11       60.45      1.79 o 
   2  10  12        1.12        1.67      0.88 o 
   3  10  12       30.07       37.63      1.94 o 
   4  10  12       18.36       21.98      2.26 o 
   5  10  12        0.35       -1.64      1.64 o 
  -5  11  12       22.88       19.44      2.23 o 
  -4  11  12       18.64       15.80      1.95 o 
  -3  11  12       89.61       88.80      3.51 o 
  -2  11  12        8.96       18.44      3.68 o 
  -1  11  12       68.98       59.87      2.35 o 
   0  11  12       30.66       32.24      1.98 o 
   1  11  12       18.80       15.91      1.23 o 
   2  11  12       93.96      104.80      3.17 o 
   3  11  12        2.44        1.50      1.21 o 
   4  11  12       13.96       16.58      1.64 o 
   5  11  12        0.03       -0.97      1.61 o 
  -5  12  12        1.74        3.69      2.16 o 
  -4  12  12       16.14       16.16      1.97 o 
  -3  12  12        3.36        4.30      1.35 o 
  -2  12  12        2.39        2.28      1.38 o 
  -1  12  12        0.02        0.01      0.82 o 
   0  12  12       54.58       52.38      2.43 o 
   1  12  12       18.47       13.40      1.38 o 
   2  12  12        5.39        5.44      1.21 o 
   3  12  12        0.14       -0.59      1.49 o 
   4  12  12        0.68        1.33      1.21 o 
   5  12  12        8.43        6.55      2.09 o 
  -5  13  12        0.21        1.33      1.63 o 
  -4  13  12       12.65       11.62      1.79 o 
  -3  13  12        7.45        5.53      1.70 o 
  -2  13  12       34.43       43.41      2.66 o 
  -1  13  12        8.37       10.79      1.52 o 
   0  13  12        5.11        5.91      1.36 o 
   1  13  12        0.06        0.54      1.03 o 
   2  13  12        9.63       11.10      2.76 o 
   3  13  12       15.36       14.25      1.98 o 
   4  13  12        1.61        0.27      1.73 o 
  -5  14  12        0.01        0.24      2.81 o 
  -4  14  12        5.09        4.95      1.81 o 
  -3  14  12        6.28        6.51      2.05 o 
  -2  14  12       63.89       77.92      3.51 o 
  -1  14  12       14.60       13.60      1.52 o 
   0  14  12        1.31        5.54      1.48 o 
   1  14  12       36.07       39.46      2.09 o 
   2  14  12       34.11       35.02      2.70 o 
   3  14  12       27.17       30.84      2.73 o 
   4  14  12        1.13        2.04      1.49 o 
  -4  15  12        3.08        8.08      1.71 o 
  -3  15  12       22.14       25.53      4.29 o 
  -2  15  12        3.93        4.58      1.20 o 
  -1  15  12       21.69       18.77      2.45 o 
   0  15  12       12.05        9.46      1.79 o 
   1  15  12       78.34       68.85      3.63 o 
   2  15  12       11.93        9.64      1.89 o 
   3  15  12        6.09        4.46      1.24 o 
   4  15  12        1.88        2.37      2.15 o 
  -3  16  12        1.38       -0.43      1.36 o 
  -2  16  12        0.01       -1.90      1.90 o 
  -1  16  12        4.02        9.36      2.12 o 
   0  16  12        1.11        1.38      2.73 o 
   1  16  12        6.64        7.51      1.73 o 
   2  16  12        7.02        8.36      1.84 o 
   3  16  12        2.30        3.06      1.41 o 
  -3  17  12       43.28       39.41      4.04 o 
  -2  17  12        1.21        0.12      1.60 o 
  -1  17  12        2.34        1.65      1.93 o 
   0  17  12        3.69        5.67      2.15 o 
   1  17  12        0.73        2.29      1.33 o 
   2  17  12        1.48        3.05      1.56 o 
   3  17  12        1.29       -0.76      3.04 o 
  -2  18  12        1.21        4.65      2.93 o 
  -1  18  12        0.00       -2.15      2.15 o 
   0  18  12        7.19       10.38      2.66 o 
   1  18  12        0.17       -1.38      1.53 o 
   2  18  12        1.80        2.58      2.43 o 
  -1  19  12        7.99       11.36      3.38 o 
   0  19  12        0.05       -0.27      4.58 o 
  -7   1  13        6.18        8.37      1.62 o 
  -6   1  13       70.05       65.74      2.98 o 
  -5   1  13        0.37        1.33      1.23 o 
  -4   1  13      112.64      117.88      3.28 o 
  -3   1  13      111.64      106.09      5.14 o 
  -2   1  13      338.06      302.63      3.67 o 
  -1   1  13      852.57      831.18      9.81 o 
   0   1  13        2.34        2.06      0.48 o 
   1   1  13      152.72      156.31      2.23 o 
   2   1  13       97.44       95.37      2.79 o 
   3   1  13       44.90       49.45      2.98 o 
   4   1  13       44.11       50.31      2.23 o 
   5   1  13        5.78        5.60      0.97 o 
   6   1  13        6.61        5.84      1.33 o 
   7   1  13        0.92       -2.19      2.36 o 
  -7   2  13        0.75        2.02      1.72 o 
  -6   2  13       12.28       12.12      3.12 o 
  -5   2  13        1.62        0.72      1.07 o 
  -4   2  13       88.85       83.77      3.22 o 
  -3   2  13      211.65      201.89      6.99 o 
  -2   2  13      170.60      159.75      3.44 o 
  -1   2  13       31.45       34.82      1.70 o 
   0   2  13       15.21       11.78      1.13 o 
   1   2  13      289.75      272.38      2.77 o 
   2   2  13       26.04       29.94      2.14 o 
   3   2  13      192.27      194.74      5.87 o 
   4   2  13       19.43       18.29      1.26 o 
   5   2  13       75.62       77.48      2.59 o 
   6   2  13       14.67       17.18      2.85 o 
  -7   3  13        3.32        4.02      2.66 o 
  -6   3  13        1.14        0.01      1.27 o 
  -5   3  13       21.03       18.46      1.45 o 
  -4   3  13        0.01       -0.07      0.97 o 
  -3   3  13        6.68        6.53      0.95 o 
  -2   3  13      227.26      233.94      3.81 o 
  -1   3  13      176.88      186.09      4.55 o 
   0   3  13        4.00        8.35      1.25 o 
   1   3  13      357.21      353.78      3.61 o 
   2   3  13       24.67       22.46      1.55 o 
   3   3  13        0.17       -0.86      0.86 o 
   4   3  13       23.25       21.74      1.57 o 
   5   3  13        4.29        3.28      1.12 o 
   6   3  13        0.09        0.86      1.86 o 
  -6   4  13        0.50        2.34      1.05 o 
  -5   4  13      128.68      130.19      3.43 o 
  -4   4  13       14.76       15.13      1.40 o 
  -3   4  13       15.62       22.05      1.32 o 
  -2   4  13        2.29        1.24      0.98 o 
  -1   4  13      398.40      395.14      5.95 o 
   0   4  13       71.97       64.35      1.98 o 
   1   4  13       50.78       54.80      1.40 o 
   2   4  13       52.45       52.95      2.36 o 
   3   4  13       31.25       24.51      1.44 o 
   4   4  13       26.97       28.57      1.81 o 
   5   4  13        9.87        6.97      1.52 o 
   6   4  13        0.41        1.21      1.76 o 
  -6   5  13       42.73       42.36      2.27 o 
  -5   5  13        7.82       10.43      1.28 o 
  -4   5  13      109.78      100.13      3.71 o 
  -3   5  13       43.82       38.90      2.76 o 
  -2   5  13     1044.31      969.53     10.74 o 
  -1   5  13      138.13      128.89      2.34 o 
   0   5  13       44.24       43.78      1.60 o 
   1   5  13       43.17       36.22      1.19 o 
   2   5  13       98.04       88.71      2.39 o 
   3   5  13       53.43       58.74      5.12 o 
   4   5  13      212.69      210.47      5.43 o 
   5   5  13        9.82       10.06      1.96 o 
   6   5  13       11.78       14.95      2.60 o 
  -6   6  13        0.27        1.87      1.87 o 
  -5   6  13       72.03       72.22      7.67 o 
  -4   6  13        8.70        7.32      1.94 o 
  -3   6  13      274.93      253.32      6.84 o 
  -2   6  13       56.60       57.15      1.94 o 
  -1   6  13       43.84       43.85      1.70 o 
   0   6  13      516.88      521.87      4.72 o 
   1   6  13      476.32      468.60      5.08 o 
   2   6  13       22.15       24.77      1.39 o 
   3   6  13       13.22       14.54      1.54 o 
   4   6  13       11.18       10.81      1.48 o 
   5   6  13       22.30       25.61      2.97 o 
   6   6  13        6.03        8.05      3.19 o 
  -6   7  13        1.78        2.54      1.66 o 
  -5   7  13       16.98       18.94      2.49 o 
  -4   7  13        5.92        7.97      3.76 o 
  -3   7  13       16.26       11.61      1.94 o 
  -2   7  13      193.74      181.20      3.60 o 
  -1   7  13      113.58      113.16      2.67 o 
   0   7  13       80.44       71.18      1.83 o 
   1   7  13        0.63        0.80      0.68 o 
   2   7  13      106.64       97.11      2.45 o 
   3   7  13       75.41       79.86      2.73 o 
   4   7  13       94.29       91.42      3.14 o 
   5   7  13        2.67        1.49      1.15 o 
   6   7  13        0.43        3.49      2.86 o 
  -6   8  13        0.89        2.02      2.51 o 
  -5   8  13        0.10       -0.54      1.38 o 
  -4   8  13       40.66       38.69      2.50 o 
  -3   8  13      305.06      281.78      5.23 o 
  -2   8  13        0.81        1.06      0.80 o 
  -1   8  13       87.26       79.80      3.48 o 
   0   8  13      118.28      116.61      2.23 o 
   1   8  13        0.09        0.51      0.70 o 
   2   8  13      211.75      207.80      3.74 o 
   3   8  13       12.90        9.02      1.26 o 
   4   8  13        3.56        3.75      1.44 o 
   5   8  13        0.20        0.24      1.52 o 
  -6   9  13        1.63        0.98      2.60 o 
  -5   9  13        3.68        4.21      1.62 o 
  -4   9  13       15.17       20.50      2.21 o 
  -3   9  13        0.02       -0.98      0.98 o 
  -2   9  13       31.99       30.05      1.67 o 
  -1   9  13       17.96       25.67      1.77 o 
   0   9  13        7.80        8.64      1.06 o 
   1   9  13       11.31       12.94      0.99 o 
   2   9  13        0.01       -1.01      1.14 o 
   3   9  13        7.47       10.43      1.35 o 
   4   9  13        0.16       -1.38      1.38 o 
   5   9  13        2.96        2.36      1.23 o 
  -5  10  13       90.93       91.66      4.25 o 
  -4  10  13        0.02       -0.96      1.37 o 
  -3  10  13       79.99       90.58      3.47 o 
  -2  10  13       92.80       87.78      3.27 o 
  -1  10  13       96.11       94.28      2.91 o 
   0  10  13      215.17      215.02      3.96 o 
   1  10  13        0.26       -0.42      0.82 o 
   2  10  13       28.99       33.46      1.70 o 
   3  10  13       26.94       27.00      1.76 o 
   4  10  13       15.00       14.96      2.00 o 
   5  10  13        3.68        3.22      1.49 o 
  -5  11  13       17.31       16.66      2.17 o 
  -4  11  13        4.86        2.24      1.22 o 
  -3  11  13        0.01       -0.41      1.12 o 
  -2  11  13        3.58        5.79      1.59 o 
  -1  11  13       15.64       12.81      1.32 o 
   0  11  13        1.31        1.79      1.13 o 
   1  11  13       36.75       41.18      1.62 o 
   2  11  13       12.48       13.63      1.42 o 
   3  11  13        1.39        3.80      1.39 o 
   4  11  13       12.42       14.25      2.10 o 
   5  11  13        0.04        4.03      1.97 o 
  -5  12  13        2.76        3.38      2.37 o 
  -4  12  13        0.23       -1.03      1.28 o 
  -3  12  13        6.43        4.78      1.67 o 
  -2  12  13        0.21        0.19      1.15 o 
  -1  12  13       18.45       16.94      1.56 o 
   0  12  13        0.21        0.30      1.13 o 
   1  12  13        3.57        4.75      1.10 o 
   2  12  13        0.12       -0.51      1.12 o 
   3  12  13        0.01       -0.01      1.51 o 
   4  12  13       39.97       41.43      2.55 o 
   5  12  13        9.93        8.48      2.79 o 
  -5  13  13       10.65        9.34      3.65 o 
  -4  13  13        9.93       13.15      1.69 o 
  -3  13  13        0.06        2.35      1.62 o 
  -2  13  13       33.38       38.31      2.57 o 
  -1  13  13        1.81        3.95      1.71 o 
   0  13  13       25.28       22.58      2.70 o 
   1  13  13      364.14      403.91      6.25 o 
   2  13  13        1.53        1.86      2.15 o 
   3  13  13       14.05       11.42      1.79 o 
   4  13  13        0.29       -1.03      1.21 o 
  -4  14  13        0.26        0.43      2.21 o 
  -3  14  13        9.23        6.69      1.96 o 
  -2  14  13       20.97       25.55      2.22 o 
  -1  14  13        0.00       -1.29      1.29 o 
   0  14  13       36.22       40.36      2.70 o 
   1  14  13        0.50       -0.34      1.19 o 
   2  14  13        0.18        2.50      1.57 o 
   3  14  13        1.03       -1.16      1.61 o 
   4  14  13       20.80       18.66      2.87 o 
  -4  15  13        4.86        0.40      1.90 o 
  -3  15  13       10.02        9.28      1.93 o 
  -2  15  13        2.99        3.94      1.46 o 
  -1  15  13       24.67       30.47      2.47 o 
   0  15  13        8.17        8.91      1.93 o 
   1  15  13       39.71       35.81      2.80 o 
   2  15  13        1.61        7.15      1.89 o 
   3  15  13        5.45        8.80      1.40 o 
  -3  16  13       11.69       10.23      1.86 o 
  -2  16  13        0.95       -1.08      2.04 o 
  -1  16  13       17.29       17.45      2.94 o 
   0  16  13       41.15       42.61      2.98 o 
   1  16  13        0.03        1.48      1.64 o 
   2  16  13       16.19       17.14      2.74 o 
   3  16  13        0.02        0.17      1.53 o 
  -3  17  13        0.07        0.80      2.56 o 
  -2  17  13        0.48        3.25      1.96 o 
  -1  17  13        8.51        7.32      3.31 o 
   0  17  13        2.55        3.12      1.81 o 
   1  17  13        0.83        1.30      1.74 o 
   2  17  13       17.07       19.45      2.24 o 
  -1  18  13        0.20        1.32      2.55 o 
   0  18  13        4.45        3.93      1.68 o 
   1  18  13        0.39        4.92      1.92 o 
   0  19  13        9.55        3.76      2.12 o 
  -6   0  14      110.24      120.58     11.47 o 
  -5   0  14        7.92        6.68      1.83 o 
  -4   0  14      219.10      243.06      7.84 o 
  -3   0  14      506.92      457.73      8.35 o 
  -2   0  14     2116.87     2109.21     23.04 o 
  -1   0  14      630.30      610.00     12.95 o 
   0   0  14      414.29      444.07     11.85 o 
   1   0  14      124.64      136.72      2.64 o 
   2   0  14       33.63       29.11      3.28 o 
   3   0  14       77.84       71.85      5.10 o 
   4   0  14       20.11       21.15      2.29 o 
   5   0  14        2.74        4.81      1.40 o 
   6   0  14       22.04       17.17      2.42 o 
  -7   1  14        0.00       -2.14      2.14 o 
  -6   1  14        0.38        0.03      1.30 o 
  -5   1  14        8.03        9.27      1.45 o 
  -4   1  14      109.97      110.92      2.84 o 
  -3   1  14      460.22      462.05      6.81 o 
  -2   1  14      335.53      361.00      4.77 o 
  -1   1  14      185.96      174.64      3.07 o 
   0   1  14      144.27      131.09      3.00 o 
   1   1  14      297.12      339.72      3.65 o 
   2   1  14      276.19      270.98     12.03 o 
   3   1  14        7.29       11.99      3.27 o 
   4   1  14       23.05       24.21      1.69 o 
   5   1  14       48.61       45.15      2.05 o 
   6   1  14        2.14        1.09      1.23 o 
  -7   2  14        1.93       -1.29      2.61 o 
  -6   2  14       18.14       18.22      1.84 o 
  -5   2  14        0.33       -0.36      1.15 o 
  -4   2  14       81.76       79.88      4.15 o 
  -3   2  14       52.78       50.81      2.00 o 
  -2   2  14      964.70      963.27     13.37 o 
  -1   2  14      174.21      187.17      6.83 o 
   0   2  14       88.81       96.66      3.11 o 
   1   2  14       98.86       85.95      1.74 o 
   2   2  14      174.02      175.99      6.66 o 
   3   2  14        2.86        2.01      1.34 o 
   4   2  14       52.86       56.25      2.08 o 
   5   2  14        4.94        4.07      1.12 o 
   6   2  14        2.43        3.69      1.26 o 
  -7   3  14        0.01       -1.46      2.26 o 
  -6   3  14        4.26        6.35      1.63 o 
  -5   3  14      108.14      115.61      4.15 o 
  -4   3  14        0.00       -0.76      1.19 o 
  -3   3  14       74.25       75.39      2.36 o 
  -2   3  14        5.45        7.47      1.13 o 
  -1   3  14      601.20      576.65      7.77 o 
   0   3  14      492.35      459.71      5.05 o 
   1   3  14       79.42       83.44      1.70 o 
   2   3  14      199.35      209.07      4.55 o 
   3   3  14       37.60       36.02      2.05 o 
   4   3  14       34.19       44.09      2.12 o 
   5   3  14        7.52        9.93      1.38 o 
   6   3  14        3.38        2.80      1.36 o 
  -6   4  14        4.60        2.47      1.63 o 
  -5   4  14       36.36       40.71      2.38 o 
  -4   4  14        4.54        3.54      2.21 o 
  -3   4  14      259.16      271.96      7.07 o 
  -2   4  14        4.90        2.71      1.11 o 
  -1   4  14       51.42       50.75      2.12 o 
   0   4  14      273.98      268.35      3.84 o 
   1   4  14      298.87      308.48      3.52 o 
   2   4  14       10.11        6.85      1.16 o 
   3   4  14       43.65       50.48      2.04 o 
   4   4  14        0.42        0.29      1.75 o 
   5   4  14       10.35       16.13      1.94 o 
   6   4  14        3.81        4.17      2.77 o 
  -6   5  14        6.44        7.53      1.49 o 
  -5   5  14       44.17       50.72      2.60 o 
  -4   5  14       40.37       39.27      4.00 o 
  -3   5  14       12.17       12.01      3.08 o 
  -2   5  14      615.84      553.28     12.25 o 
  -1   5  14       93.88       94.46      2.48 o 
   0   5  14      278.85      284.07      3.60 o 
   1   5  14       21.42       22.20      1.01 o 
   2   5  14      159.91      151.96      4.00 o 
   3   5  14       57.57       56.97      2.63 o 
   4   5  14        6.20        8.37      1.48 o 
   5   5  14        1.66       -0.37      1.49 o 
   6   5  14        3.18        4.82      3.65 o 
  -6   6  14       16.97       20.83      2.60 o 
  -5   6  14        0.57        0.12      1.47 o 
  -4   6  14       37.87       40.33      3.17 o 
  -3   6  14        0.64        0.63      1.38 o 
  -2   6  14       25.72       25.78      2.10 o 
  -1   6  14       15.97       15.22      1.60 o 
   0   6  14       81.10       80.84      2.41 o 
   1   6  14      873.46      891.18      7.81 o 
   2   6  14        0.00       -0.35      1.07 o 
   3   6  14       58.10       52.56      2.61 o 
   4   6  14        2.08        2.34      1.26 o 
   5   6  14       19.08       18.63      4.41 o 
   6   6  14        0.07       -2.31      2.31 o 
  -6   7  14       21.04       24.19      4.05 o 
  -5   7  14       11.09       10.46      2.01 o 
  -4   7  14        5.56        8.20      2.37 o 
  -3   7  14        3.09        3.59      1.09 o 
  -2   7  14       49.55       53.09      2.03 o 
  -1   7  14       83.20       71.95      2.47 o 
   0   7  14        0.41        0.01      0.61 o 
   1   7  14       92.77       90.98      2.07 o 
   2   7  14       26.86       27.38      1.45 o 
   3   7  14       31.76       31.45      2.20 o 
   4   7  14      110.22      105.56      3.44 o 
   5   7  14       20.95       17.56      2.50 o 
  -6   8  14       25.17       25.71      4.41 o 
  -5   8  14        1.53        4.70      1.53 o 
  -4   8  14       49.02       41.55      2.61 o 
  -3   8  14       11.07       14.07      1.69 o 
  -2   8  14        7.55        3.75      1.93 o 
  -1   8  14       70.25       62.50      2.13 o 
   0   8  14      143.54      136.26      2.48 o 
   1   8  14      104.85      104.53      2.28 o 
   2   8  14       38.27       35.44      1.66 o 
   3   8  14       23.65       25.95      2.05 o 
   4   8  14       13.20       14.66      1.73 o 
   5   8  14      107.43       95.01      4.68 o 
  -6   9  14       17.44       18.10      3.78 o 
  -5   9  14        5.17        5.52      1.62 o 
  -4   9  14       60.34       66.55      3.25 o 
  -3   9  14        2.96        5.62      1.17 o 
  -2   9  14      136.31      140.46      4.08 o 
  -1   9  14       18.03       22.69      1.72 o 
   0   9  14       95.90      103.32      2.49 o 
   1   9  14       35.01       38.78      1.53 o 
   2   9  14        8.60        7.05      1.17 o 
   3   9  14        3.51        2.56      1.09 o 
   4   9  14        0.87        0.47      1.31 o 
   5   9  14       12.01        6.80      2.51 o 
  -5  10  14        7.01        1.45      2.40 o 
  -4  10  14        6.57        8.28      1.65 o 
  -3  10  14       15.04       15.71      1.89 o 
  -2  10  14        1.81        2.02      1.60 o 
  -1  10  14       14.33       17.68      1.50 o 
   0  10  14        0.29       -0.13      0.78 o 
   1  10  14       81.14       81.00      2.15 o 
   2  10  14       65.58       65.22      2.29 o 
   3  10  14       21.25       18.65      2.38 o 
   4  10  14        0.02        0.61      1.44 o 
   5  10  14        2.89       -0.43      1.44 o 
  -5  11  14        0.04        2.55      2.14 o 
  -4  11  14        0.53        1.35      1.45 o 
  -3  11  14       20.49       20.96      2.38 o 
  -2  11  14       27.99       33.72      2.75 o 
  -1  11  14        8.83       12.66      1.41 o 
   0  11  14       24.23       26.90      1.70 o 
   1  11  14        5.19        5.44      0.89 o 
   2  11  14        8.33       11.65      1.38 o 
   3  11  14        5.95       10.56      2.27 o 
   4  11  14        1.91        3.06      1.56 o 
   5  11  14        9.04        7.74      2.21 o 
  -5  12  14        0.97        4.07      2.50 o 
  -4  12  14       19.48       14.79      2.84 o 
  -3  12  14        0.11        2.11      1.58 o 
  -2  12  14       20.64       18.11      2.31 o 
  -1  12  14       14.46       13.57      1.78 o 
   0  12  14       68.49       59.42      2.40 o 
   1  12  14        0.83       -1.06      1.06 o 
   2  12  14        6.45        9.13      1.40 o 
   3  12  14       10.41        8.50      2.21 o 
   4  12  14        3.37        2.17      1.68 o 
  -5  13  14       11.30       15.29      4.06 o 
  -4  13  14        9.60        7.29      2.07 o 
  -3  13  14       14.51       12.92      2.20 o 
  -2  13  14        2.05        1.01      1.65 o 
  -1  13  14        0.06       -2.25      2.71 o 
   0  13  14       13.83       13.74      1.48 o 
   1  13  14        2.77        3.17      1.48 o 
   2  13  14        5.33        4.00      1.48 o 
   3  13  14        4.47        5.82      2.06 o 
   4  13  14        1.52       -0.82      1.35 o 
  -4  14  14        4.10        0.65      1.76 o 
  -3  14  14        0.67        6.15      2.16 o 
  -2  14  14       85.80       87.54      4.95 o 
  -1  14  14       43.11       45.08      2.93 o 
   0  14  14       10.91       11.46      1.75 o 
   1  14  14       84.26       84.75      3.01 o 
   2  14  14        2.55        3.97      1.94 o 
   3  14  14        9.85        4.50      2.33 o 
   4  14  14        1.96        3.42      1.87 o 
  -3  15  14        7.59        5.28      1.52 o 
  -2  15  14       22.56       25.08      3.07 o 
  -1  15  14        0.51        0.34      1.40 o 
   0  15  14        4.95        5.25      1.30 o 
   1  15  14       34.56       29.99      2.26 o 
   2  15  14       32.36       32.06      2.86 o 
   3  15  14        0.12        0.38      1.37 o 
  -3  16  14        6.67        3.53      2.36 o 
  -2  16  14       16.68       17.61      3.93 o 
  -1  16  14       20.74       27.30      2.60 o 
   0  16  14        0.11       -1.35      1.77 o 
   1  16  14        0.49        1.71      1.59 o 
   2  16  14        0.43        0.63      2.10 o 
   3  16  14        0.87       -0.55      1.53 o 
  -3  17  14       14.95        9.93      3.12 o 
  -2  17  14       15.85       18.75      4.59 o 
  -1  17  14        0.14       -1.95      1.95 o 
   0  17  14        0.26        2.75      2.96 o 
   1  17  14        1.76       -1.02      1.90 o 
   2  17  14        0.03        1.94      2.86 o 
  -6   1  15        1.01       -0.53      1.22 o 
  -5   1  15       24.86       29.48      1.97 o 
  -4   1  15        0.76        1.42      0.83 o 
  -3   1  15        7.97        5.01      1.30 o 
  -2   1  15        2.04        2.70      1.05 o 
  -1   1  15      144.09      141.17      2.80 o 
   0   1  15      158.44      154.14      3.48 o 
   1   1  15        1.49        1.07      0.54 o 
   2   1  15       12.99       13.51      1.85 o 
   3   1  15       29.00       27.12      3.00 o 
   4   1  15        1.67        3.01      1.00 o 
   5   1  15       24.98       25.69      1.89 o 
   6   1  15        0.99       -0.82      1.33 o 
  -6   2  15        0.63        0.38      1.13 o 
  -5   2  15       63.13       57.45      3.19 o 
  -4   2  15       13.14       15.42      2.16 o 
  -3   2  15      130.71      135.07      3.21 o 
  -2   2  15     1731.59     1724.94     20.88 o 
  -1   2  15        6.84        6.18      1.23 o 
   0   2  15      272.93      250.07      3.27 o 
   1   2  15       88.92       82.36      1.93 o 
   2   2  15       45.13       47.51      2.15 o 
   3   2  15      123.14      125.08      4.98 o 
   4   2  15        0.52        1.54      1.59 o 
   5   2  15       10.55       13.55      1.54 o 
   6   2  15        7.48        7.43      3.02 o 
  -6   3  15        0.11        0.38      1.28 o 
  -5   3  15       29.46       33.51      2.24 o 
  -4   3  15       20.07       20.82      1.90 o 
  -3   3  15       36.23       37.05      2.08 o 
  -2   3  15       88.10       77.72      2.73 o 
  -1   3  15      623.40      619.35      8.31 o 
   0   3  15        6.47        6.60      0.74 o 
   1   3  15      152.58      157.99      2.73 o 
   2   3  15       55.35       54.47      2.37 o 
   3   3  15        0.48       -0.32      0.91 o 
   4   3  15       78.89       71.08      2.76 o 
   5   3  15       11.45        8.79      1.77 o 
   6   3  15        0.10        2.78      1.63 o 
  -6   4  15        9.55       10.57      1.99 o 
  -5   4  15        9.43       12.75      1.61 o 
  -4   4  15       20.20       23.69      2.61 o 
  -3   4  15       32.37       24.84      2.36 o 
  -2   4  15        2.63        3.03      0.94 o 
  -1   4  15       69.54       74.40      2.30 o 
   0   4  15      126.51      128.74      2.68 o 
   1   4  15       87.67       80.91      2.00 o 
   2   4  15      186.57      200.69      4.68 o 
   3   4  15       51.95       62.74      2.29 o 
   4   4  15        2.23        1.16      1.09 o 
   5   4  15        6.92        9.18      1.77 o 
   6   4  15        1.92        2.88      1.99 o 
  -6   5  15        0.19        0.10      1.38 o 
  -5   5  15        2.81        1.60      1.97 o 
  -4   5  15        0.00        0.12      1.53 o 
  -3   5  15       27.69       36.14      2.79 o 
  -2   5  15      182.40      148.45      4.94 o 
  -1   5  15        6.35        5.34      0.97 o 
   0   5  15       49.83       42.99      1.44 o 
   1   5  15        0.57        0.21      0.70 o 
   2   5  15      127.03      123.71      3.70 o 
   3   5  15        0.64       -0.59      1.00 o 
   4   5  15        0.12       -0.65      1.35 o 
   5   5  15       10.18       11.62      2.10 o 
   6   5  15        0.00       -1.71      1.87 o 
  -6   6  15        4.73        6.30      2.31 o 
  -5   6  15        3.65        5.09      2.96 o 
  -4   6  15       13.38       13.44      2.25 o 
  -3   6  15        0.26       -1.40      1.40 o 
  -2   6  15      203.15      201.74      4.61 o 
  -1   6  15       27.60       35.61      1.65 o 
   0   6  15       34.98       32.51      1.33 o 
   1   6  15       29.80       27.18      1.30 o 
   2   6  15       16.96       19.56      1.71 o 
   3   6  15        0.37        1.12      1.02 o 
   4   6  15        5.28        6.89      1.50 o 
   5   6  15        0.32       -0.67      2.41 o 
  -6   7  15       29.44       24.75      4.30 o 
  -5   7  15        1.05        0.21      1.64 o 
  -4   7  15      136.09      145.24      5.89 o 
  -3   7  15       33.54       38.05      2.25 o 
  -2   7  15      124.14       93.12      3.23 o 
  -1   7  15      372.52      363.19      5.39 o 
   0   7  15       44.84       47.09      1.53 o 
   1   7  15      320.40      327.38      4.12 o 
   2   7  15        2.02        3.26      0.99 o 
   3   7  15        0.36        2.19      0.93 o 
   4   7  15       23.40       25.21      2.04 o 
   5   7  15        0.62        1.42      3.33 o 
  -6   8  15        0.35       -2.02      2.02 o 
  -5   8  15        0.10        1.93      1.41 o 
  -4   8  15        0.39        3.18      1.33 o 
  -3   8  15       12.50        9.01      1.86 o 
  -2   8  15        3.44        2.24      2.68 o 
  -1   8  15       21.56       18.48      1.68 o 
   0   8  15       54.43       43.21      1.70 o 
   1   8  15       31.22       27.78      1.33 o 
   2   8  15        1.79        1.35      0.99 o 
   3   8  15        0.39        0.98      0.98 o 
   4   8  15        2.50        4.35      1.22 o 
   5   8  15        3.17        6.45      2.32 o 
  -5   9  15       60.76       58.65      3.44 o 
  -4   9  15       15.57       20.41      2.10 o 
  -3   9  15       81.65       73.47      4.10 o 
  -2   9  15       25.98       18.18      1.74 o 
  -1   9  15      114.18      109.25      3.16 o 
   0   9  15        3.71        3.82      0.89 o 
   1   9  15        5.29        7.51      0.92 o 
   2   9  15        0.42       -0.56      0.93 o 
   3   9  15        0.03       -0.91      0.96 o 
   4   9  15       16.54       23.04      3.37 o 
   5   9  15       14.04       10.92      1.89 o 
  -5  10  15       24.81       33.82      2.83 o 
  -4  10  15       49.11       55.87      4.03 o 
  -3  10  15        0.67        0.60      2.00 o 
  -2  10  15        4.19        6.22      1.44 o 
  -1  10  15        0.29        1.92      1.80 o 
   0  10  15        5.15        3.36      0.91 o 
   1  10  15        5.27        3.77      0.84 o 
   2  10  15        5.04        3.00      1.00 o 
   3  10  15        0.11        0.70      1.24 o 
   4  10  15        0.68        2.07      1.43 o 
   5  10  15        3.57        1.71      1.51 o 
  -5  11  15       31.85       28.59      2.66 o 
  -4  11  15        8.50        8.83      2.03 o 
  -3  11  15       13.28        9.22      2.60 o 
  -2  11  15       72.87       78.60      3.48 o 
  -1  11  15       28.95       23.48      2.17 o 
   0  11  15        1.51        2.40      1.57 o 
   1  11  15        3.70        4.46      0.92 o 
   2  11  15       15.37       13.33      1.33 o 
   3  11  15        0.80        6.14      1.99 o 
   4  11  15        0.02       -1.43      1.43 o 
   5  11  15        0.02       -2.01      2.95 o 
  -4  12  15        0.81        5.56      1.97 o 
  -3  12  15        0.59        4.03      2.22 o 
  -2  12  15        0.01       -0.36      1.40 o 
  -1  12  15        0.02        0.67      1.30 o 
   0  12  15       54.57       68.28      2.61 o 
   1  12  15        7.38        9.35      1.35 o 
   2  12  15        0.14        1.29      1.19 o 
   3  12  15       13.88       16.90      2.72 o 
   4  12  15        0.84       -1.44      2.26 o 
  -4  13  15        7.37        2.14      1.76 o 
  -3  13  15        3.14        0.06      1.69 o 
  -2  13  15        1.57        1.50      1.48 o 
  -1  13  15      108.48      107.77      3.75 o 
   0  13  15        2.18        2.73      1.28 o 
   1  13  15      151.37      158.84      3.98 o 
   2  13  15       11.88        9.44      2.06 o 
   3  13  15        8.41        9.07      4.76 o 
   4  13  15        3.31        4.19      1.69 o 
  -4  14  15        1.78       -0.37      1.86 o 
  -3  14  15        0.75        1.32      1.69 o 
  -2  14  15       19.76       21.32      2.67 o 
  -1  14  15        1.91        3.38      1.55 o 
   0  14  15        0.60       -0.70      1.13 o 
   1  14  15        3.55        3.11      1.19 o 
   2  14  15       13.43        9.93      2.16 o 
   3  14  15        1.86        2.85      4.77 o 
  -3  15  15        4.93        6.98      3.27 o 
  -2  15  15        0.47        2.70      2.01 o 
  -1  15  15        0.14        0.54      1.59 o 
   0  15  15        1.99        2.49      1.54 o 
   1  15  15       30.39       28.29      2.37 o 
   2  15  15        0.85        2.15      2.97 o 
   3  15  15        0.02       -3.90      3.90 o 
  -2  16  15        0.12        0.88      2.01 o 
  -1  16  15       15.82       13.04      2.09 o 
   0  16  15       26.87       29.85      2.92 o 
   1  16  15       22.11       21.97      2.95 o 
   2  16  15       39.47       40.89      3.74 o 
  -1  17  15        6.61        4.12      6.13 o 
   0  17  15        2.91        1.56      1.95 o 
   1  17  15        6.99        8.00      3.52 o 
   2  17  15        4.50        6.53      2.88 o 
  -6   0  16       27.34       27.08      4.32 o 
  -5   0  16        5.04        2.95      2.43 o 
  -4   0  16       35.57       46.81      4.76 o 
  -3   0  16       10.43        7.92      1.58 o 
  -2   0  16      263.02      251.87      6.06 o 
  -1   0  16      747.29      755.03     17.46 o 
   0   0  16        0.50        1.29      1.03 o 
   1   0  16      120.09      111.40      3.37 o 
   2   0  16      229.83      214.30      8.92 o 
   3   0  16      117.04      125.05      7.22 o 
   4   0  16       32.43       42.50      3.46 o 
   5   0  16       32.18       27.39      2.81 o 
   6   0  16        4.60        2.21      4.80 o 
  -6   1  16       14.71       12.21      2.99 o 
  -5   1  16        2.27        2.58      3.39 o 
  -4   1  16       15.47       22.45      2.94 o 
  -3   1  16       59.55       54.22      3.07 o 
  -2   1  16       50.03       50.54      2.31 o 
  -1   1  16       16.39       11.71      1.21 o 
   0   1  16       19.95       19.70      1.14 o 
   1   1  16      207.45      213.41      3.29 o 
   2   1  16      103.10      104.50      4.43 o 
   3   1  16        7.30        6.51      1.65 o 
   4   1  16        9.56        6.67      1.16 o 
   5   1  16        0.04       -0.88      1.16 o 
   6   1  16        0.19        0.43      1.44 o 
  -6   2  16        0.05        0.58      1.63 o 
  -5   2  16       48.47       43.11      2.84 o 
  -4   2  16        0.05       -1.06      1.42 o 
  -3   2  16       51.68       49.47      2.48 o 
  -2   2  16      325.74      307.88      5.73 o 
  -1   2  16      197.11      191.00      4.23 o 
   0   2  16      155.72      157.67      2.77 o 
   1   2  16        1.86        0.64      0.90 o 
   2   2  16       30.59       31.10      2.57 o 
   3   2  16        8.26        9.09      1.90 o 
   4   2  16        3.95        8.33      1.33 o 
   5   2  16        9.40       10.76      1.42 o 
   6   2  16        0.78        2.83      1.73 o 
  -6   3  16        5.97        5.24      1.73 o 
  -5   3  16       40.16       43.24      2.56 o 
  -4   3  16       93.34       98.89      7.33 o 
  -3   3  16        9.77       10.31      1.40 o 
  -2   3  16        7.97        8.46      1.22 o 
  -1   3  16      564.59      596.94      8.33 o 
   0   3  16        3.65        2.71      0.89 o 
   1   3  16       39.00       38.44      1.44 o 
   2   3  16        7.37        4.94      1.06 o 
   3   3  16       16.19       16.68      1.62 o 
   4   3  16       34.60       44.95      2.76 o 
   5   3  16       11.94       11.87      2.89 o 
   6   3  16        1.16        0.81      3.43 o 
  -6   4  16        6.88        7.53      2.23 o 
  -5   4  16        0.00       -0.76      1.23 o 
  -4   4  16       12.62        9.29      2.03 o 
  -3   4  16       19.37       27.07      2.54 o 
  -2   4  16      200.45      186.25      4.56 o 
  -1   4  16      536.31      520.40     11.28 o 
   0   4  16      156.24      155.62      3.06 o 
   1   4  16      115.57      109.25      2.38 o 
   2   4  16       32.82       38.06      2.17 o 
   3   4  16       51.18       46.68      3.31 o 
   4   4  16        8.82       10.27      2.01 o 
   5   4  16        2.30        3.12      1.34 o 
   6   4  16       15.68       19.35      3.91 o 
  -6   5  16        0.48        2.08      1.40 o 
  -5   5  16        0.17       -0.51      1.41 o 
  -4   5  16        3.11        1.50      1.57 o 
  -3   5  16      118.16      125.90      4.99 o 
  -2   5  16       89.89       82.22      2.50 o 
  -1   5  16       26.77       30.91      1.54 o 
   0   5  16      173.59      169.29      2.71 o 
   1   5  16        7.32        6.83      1.03 o 
   2   5  16       44.75       49.50      5.92 o 
   3   5  16        2.84        5.61      1.36 o 
   4   5  16       17.91       15.25      1.91 o 
   5   5  16       25.95       23.15      2.34 o 
  -6   6  16        8.52        7.16      3.32 o 
  -5   6  16        2.55        5.45      2.17 o 
  -4   6  16       30.11       26.50      3.00 o 
  -3   6  16       85.14       90.81      4.36 o 
  -2   6  16       64.01       54.92      4.74 o 
  -1   6  16       66.45       70.66      2.14 o 
   0   6  16       46.57       56.47      1.68 o 
   1   6  16      171.44      178.18      3.62 o 
   2   6  16       84.32       84.38      3.27 o 
   3   6  16        9.04       13.16      2.01 o 
   4   6  16       24.32       28.92      2.40 o 
   5   6  16       19.70       15.42      2.41 o 
  -6   7  16        5.05        7.77      3.19 o 
  -5   7  16       19.46       25.31      3.24 o 
  -4   7  16        0.05       -0.42      1.49 o 
  -3   7  16        4.70        8.32      4.53 o 
  -2   7  16       15.20       17.71      1.69 o 
  -1   7  16        1.08        1.46      0.79 o 
   0   7  16        3.29        3.28      0.88 o 
   1   7  16       14.42       11.48      1.02 o 
   2   7  16      121.52      134.87      3.66 o 
   3   7  16        6.66        3.46      1.05 o 
   4   7  16        3.25        4.16      1.28 o 
   5   7  16        0.97       -0.10      1.89 o 
  -6   8  16        6.95        8.46      3.26 o 
  -5   8  16      100.26      104.50      5.93 o 
  -4   8  16        0.19        4.54      3.16 o 
  -3   8  16       57.48       65.35      4.28 o 
  -2   8  16       64.68       54.60      2.63 o 
  -1   8  16        2.44        2.44      1.16 o 
   0   8  16      251.76      268.25      4.17 o 
   1   8  16       46.68       43.85      1.62 o 
   2   8  16        0.30        1.40      1.13 o 
   3   8  16       29.75       34.03      2.05 o 
   4   8  16        0.80       -0.77      1.16 o 
   5   8  16       15.43       12.06      2.30 o 
  -5   9  16        0.01       -0.19      2.12 o 
  -4   9  16        6.76        6.93      2.52 o 
  -3   9  16       19.12       18.11      2.50 o 
  -2   9  16       30.90       28.47      2.12 o 
  -1   9  16        5.60        7.90      1.19 o 
   0   9  16       46.28       42.04      1.74 o 
   1   9  16        0.69        0.52      0.74 o 
   2   9  16      177.81      175.43      4.35 o 
   3   9  16       14.05       12.39      1.47 o 
   4   9  16        3.90        4.28      1.53 o 
   5   9  16        0.21        7.54      3.46 o 
  -5  10  16       13.68       12.62      2.35 o 
  -4  10  16       10.06        8.28      2.09 o 
  -3  10  16        0.86        1.76      1.71 o 
  -2  10  16        4.79        1.30      1.09 o 
  -1  10  16       48.54       46.62      2.74 o 
   0  10  16        2.49        2.84      1.07 o 
   1  10  16        1.56        2.17      0.84 o 
   2  10  16       23.59       28.95      1.94 o 
   3  10  16        2.20        3.01      1.12 o 
   4  10  16        0.10       -0.90      1.96 o 
   5  10  16        3.75        4.88      1.90 o 
  -4  11  16       29.10       36.22      3.50 o 
  -3  11  16       31.02       27.84      2.34 o 
  -2  11  16       79.14       84.61      3.58 o 
  -1  11  16        1.60        2.52      1.39 o 
   0  11  16       86.82       81.50      2.80 o 
   1  11  16        3.74        5.71      1.28 o 
   2  11  16       14.58       14.57      1.70 o 
   3  11  16        0.24       -3.05      3.05 o 
   4  11  16        0.38        0.75      1.50 o 
  -4  12  16        2.81        2.29      1.82 o 
  -3  12  16       53.38       53.28      3.13 o 
  -2  12  16       53.94       57.78      3.12 o 
  -1  12  16        0.65        0.60      1.34 o 
   0  12  16        1.08        1.15      1.35 o 
   1  12  16        4.05        0.92      1.24 o 
   2  12  16       27.66       28.51      2.99 o 
   3  12  16        1.20       -0.07      1.81 o 
   4  12  16        0.02       -1.28      1.28 o 
  -4  13  16        2.56        1.35      2.17 o 
  -3  13  16        0.88        0.31      3.02 o 
  -2  13  16        8.16       12.78      3.19 o 
  -1  13  16      104.30      117.49      4.00 o 
   0  13  16        0.01        0.30      1.47 o 
   1  13  16        4.25        7.53      1.27 o 
   2  13  16       19.70       15.79      2.88 o 
   3  13  16       15.00       25.07      4.02 o 
   4  13  16        5.21        3.76      2.99 o 
  -3  14  16        0.47       -0.79      2.20 o 
  -2  14  16        7.39       13.82      2.55 o 
  -1  14  16        0.01        1.01      1.32 o 
   0  14  16        0.89        2.09      1.28 o 
   1  14  16       11.08       12.82      1.57 o 
   2  14  16       37.09       37.39      3.10 o 
   3  14  16        0.10        0.70      1.98 o 
  -3  15  16        2.78        3.72      3.80 o 
  -2  15  16        0.61        0.27      1.82 o 
  -1  15  16        0.40       -0.41      1.83 o 
   0  15  16        8.95        8.71      1.71 o 
   1  15  16        0.90       -1.65      1.65 o 
   2  15  16        3.35        3.85      2.19 o 
  -2  16  16       21.49       25.95      4.75 o 
  -1  16  16        2.77        1.62      1.60 o 
   0  16  16        1.85        3.66      2.53 o 
   1  16  16        6.92        6.37      1.89 o 
   2  16  16       16.18        9.32      2.93 o 
  -6   1  17        4.77        1.07      1.97 o 
  -5   1  17       53.62       61.45      4.32 o 
  -4   1  17       52.80       44.43      3.54 o 
  -3   1  17      115.86      124.34      3.83 o 
  -2   1  17        1.04        3.63      2.21 o 
  -1   1  17       10.02        6.41      1.70 o 
   0   1  17      247.22      246.27      3.64 o 
   1   1  17       80.10       77.84      2.04 o 
   2   1  17      283.68      313.57      8.07 o 
   3   1  17        0.01       -0.08      1.32 o 
   4   1  17       49.87       52.36      2.52 o 
   5   1  17       14.93       16.64      1.71 o 
   6   1  17        0.38       -1.28      1.83 o 
  -6   2  17        3.45        2.29      1.90 o 
  -5   2  17        2.32        6.55      2.12 o 
  -4   2  17        1.61        4.60      1.77 o 
  -3   2  17        5.60        8.27      1.39 o 
  -2   2  17        5.28        5.41      1.15 o 
  -1   2  17       55.45       47.87      2.99 o 
   0   2  17        7.30        5.51      0.79 o 
   1   2  17       20.61       20.36      1.31 o 
   2   2  17       64.33       69.34      3.79 o 
   3   2  17       37.64       33.87      2.94 o 
   4   2  17       37.09       42.72      2.34 o 
   5   2  17        0.03       -1.53      1.53 o 
   6   2  17        2.85        0.24      1.81 o 
  -6   3  17        0.00       -1.60      2.73 o 
  -5   3  17       12.79       13.06      2.84 o 
  -4   3  17       22.59       23.00      2.58 o 
  -3   3  17        0.39        0.39      1.06 o 
  -2   3  17        0.02        0.50      0.87 o 
  -1   3  17      269.83      259.59      7.14 o 
   0   3  17        8.40        7.29      1.06 o 
   1   3  17        3.04        3.50      0.84 o 
   2   3  17       28.28       31.36      3.11 o 
   3   3  17       47.03       41.00      4.69 o 
   4   3  17       13.14        9.90      1.69 o 
   5   3  17        3.96        2.73      1.51 o 
   6   3  17        2.18        1.27      2.30 o 
  -6   4  17        0.03        2.06      2.69 o 
  -5   4  17        4.67        6.08      1.74 o 
  -4   4  17      108.72      126.91      5.52 o 
  -3   4  17        3.69        5.04      2.39 o 
  -2   4  17        2.90        4.28      0.88 o 
  -1   4  17       10.75        6.76      1.24 o 
   0   4  17      237.00      224.20      3.61 o 
   1   4  17       99.06       98.25      2.34 o 
   2   4  17      138.46      141.96      5.42 o 
   3   4  17        0.03       -0.01      1.57 o 
   4   4  17        4.16        3.44      1.38 o 
   5   4  17        4.91        4.52      1.69 o 
  -6   5  17        0.32       -2.95      3.54 o 
  -5   5  17        0.45        1.79      1.44 o 
  -4   5  17       32.46       31.72      2.96 o 
  -3   5  17       98.76       92.31      4.37 o 
  -2   5  17       11.15       13.96      1.38 o 
  -1   5  17      344.86      316.84      5.39 o 
   0   5  17      110.23      109.91      2.25 o 
   1   5  17       17.96       20.20      1.39 o 
   2   5  17      172.17      186.22      4.79 o 
   3   5  17       15.09       19.68      3.34 o 
   4   5  17        8.49        7.03      1.51 o 
   5   5  17        8.57       11.78      1.86 o 
  -6   6  17        0.14        1.97      2.90 o 
  -5   6  17       56.19       55.31      4.13 o 
  -4   6  17        9.81        9.96      2.32 o 
  -3   6  17        0.03        2.55      1.52 o 
  -2   6  17       62.07       64.41      2.78 o 
  -1   6  17        0.22       -0.17      0.81 o 
   0   6  17       34.23       38.64      1.45 o 
   1   6  17      167.63      179.33      3.74 o 
   2   6  17       37.61       37.92      2.34 o 
   3   6  17      131.53      132.52      4.32 o 
   4   6  17       25.66       21.85      2.26 o 
   5   6  17       10.40        6.73      1.47 o 
  -5   7  17        5.49        5.08      4.69 o 
  -4   7  17       35.63       41.58      3.58 o 
  -3   7  17       11.73       13.04      2.06 o 
  -2   7  17        8.46        8.27      1.36 o 
  -1   7  17       12.25       14.67      1.36 o 
   0   7  17        0.47        1.02      0.87 o 
   1   7  17        0.39        0.08      0.92 o 
   2   7  17       49.21       46.15      2.27 o 
   3   7  17        0.08        0.84      1.09 o 
   4   7  17        1.22        1.16      1.24 o 
   5   7  17        6.40        6.46      2.29 o 
  -5   8  17        2.19       -1.55      1.94 o 
  -4   8  17        2.58        3.63      2.83 o 
  -3   8  17       23.87       26.49      2.73 o 
  -2   8  17       55.20       62.40      2.61 o 
  -1   8  17       63.43       63.88      2.30 o 
   0   8  17        6.17        7.76      1.00 o 
   1   8  17        6.28        7.89      1.09 o 
   2   8  17        2.78        4.64      1.16 o 
   3   8  17        2.58        2.15      1.21 o 
   4   8  17        0.17        0.49      1.24 o 
   5   8  17        8.77       15.92      3.96 o 
  -5   9  17       15.95       24.14      3.35 o 
  -4   9  17       29.42       32.97      3.28 o 
  -3   9  17       30.91       23.02      2.60 o 
  -2   9  17       30.86       24.85      2.04 o 
  -1   9  17        1.07        1.47      0.87 o 
   0   9  17        1.94        3.22      0.84 o 
   1   9  17       25.89       23.06      1.84 o 
   2   9  17       26.32       28.50      2.02 o 
   3   9  17        0.91        0.68      1.39 o 
   4   9  17        0.00       -2.04      2.04 o 
   5   9  17        0.51        0.21      2.54 o 
  -4  10  17        0.43       -1.34      1.99 o 
  -3  10  17        0.34        0.32      1.50 o 
  -2  10  17       55.58       59.40      4.46 o 
  -1  10  17      188.76      186.16      5.68 o 
   0  10  17       17.23       18.62      1.57 o 
   1  10  17       38.14       40.38      1.69 o 
   2  10  17        3.99        5.02      1.17 o 
   3  10  17       48.36       57.26      3.81 o 
   4  10  17        3.66        7.16      1.81 o 
  -4  11  17       20.38       18.98      2.92 o 
  -3  11  17        1.19       -0.22      1.59 o 
  -2  11  17        0.30        1.16      1.43 o 
  -1  11  17       25.80       32.49      2.43 o 
   0  11  17        0.25        0.22      1.14 o 
   1  11  17        1.65        1.93      0.90 o 
   2  11  17       55.54       56.50      2.73 o 
   3  11  17        2.56       -2.00      2.00 o 
   4  11  17        1.50        0.67      2.08 o 
  -4  12  17       41.64       43.34      3.84 o 
  -3  12  17        2.95        4.73      1.84 o 
  -2  12  17        0.05       -1.91      1.91 o 
  -1  12  17        0.19        1.33      1.89 o 
   0  12  17        0.61        2.53      1.16 o 
   1  12  17        1.75        2.24      1.11 o 
   2  12  17        5.48        5.47      1.71 o 
   3  12  17        0.78        2.29      6.09 o 
   4  12  17        1.35       -0.70      2.90 o 
  -3  13  17       12.12       16.12      2.04 o 
  -2  13  17        3.92        3.94      2.48 o 
  -1  13  17      113.97      131.12      4.29 o 
   0  13  17        2.14        3.54      1.26 o 
   1  13  17       11.08        9.48      1.38 o 
   2  13  17       13.47       21.06      3.02 o 
   3  13  17        0.23       -1.77      1.97 o 
  -3  14  17        0.57       -1.32      1.32 o 
  -2  14  17       21.04       21.42      5.28 o 
  -1  14  17        2.60        2.84      1.45 o 
   0  14  17        0.21       -1.20      1.20 o 
   1  14  17        0.20        3.57      1.29 o 
   2  14  17       12.26       13.53      3.32 o 
   3  14  17        2.43        1.77      2.81 o 
  -3  15  17        2.94        4.30      3.35 o 
  -2  15  17        0.00        0.92      1.51 o 
  -1  15  17       15.40       18.12      2.36 o 
   0  15  17       32.74       41.62      2.45 o 
   1  15  17        3.79        3.69      1.52 o 
   2  15  17        0.27       -2.08      2.40 o 
  -2  16  17        1.34        1.22      2.27 o 
  -1  16  17       21.69       21.31      2.49 o 
   0  16  17        0.36        0.94      1.60 o 
   1  16  17        0.52        0.16      2.56 o 
  -5   0  18       91.79       93.74      7.42 o 
  -4   0  18       34.66       45.24      4.55 o 
  -3   0  18      248.14      274.88     10.47 o 
  -2   0  18      264.37      273.90     10.20 o 
  -1   0  18       94.16       86.98      5.73 o 
   0   0  18        8.90       12.64      1.49 o 
   1   0  18       74.18       76.39      2.96 o 
   2   0  18       48.51       45.17      4.57 o 
   3   0  18       85.17       89.07      6.52 o 
   4   0  18       20.58       23.70      4.99 o 
   5   0  18        1.36        0.99      1.58 o 
  -5   1  18       11.23       13.79      2.60 o 
  -4   1  18       30.39       31.79      3.14 o 
  -3   1  18       45.65       39.14      2.37 o 
  -2   1  18       32.86       29.10      2.55 o 
  -1   1  18      284.02      289.72      7.69 o 
   0   1  18       57.73       56.87      1.83 o 
   1   1  18       15.14       16.04      1.29 o 
   2   1  18       13.16       12.14      2.03 o 
   3   1  18       46.24       44.08      3.38 o 
   4   1  18       10.55       12.00      1.85 o 
   5   1  18       28.93       31.86      3.09 o 
  -5   2  18        1.39        1.26      1.84 o 
  -4   2  18        2.29        3.43      1.50 o 
  -3   2  18        0.06       -0.28      0.99 o 
  -2   2  18       13.90       12.17      1.56 o 
  -1   2  18       38.99       36.20      2.82 o 
   0   2  18        7.57        8.15      1.14 o 
   1   2  18       31.83       28.58      1.58 o 
   2   2  18       21.76       26.87      2.66 o 
   3   2  18       10.69       14.17      3.84 o 
   4   2  18        0.24        1.79      1.47 o 
   5   2  18        0.14        1.73      1.53 o 
  -5   3  18       29.71       26.66      2.48 o 
  -4   3  18        0.01        0.84      3.93 o 
  -3   3  18        2.56        1.74      1.09 o 
  -2   3  18       13.96       12.61      1.32 o 
  -1   3  18      258.17      267.27      7.19 o 
   0   3  18       23.49       24.05      1.49 o 
   1   3  18       21.44       23.53      1.48 o 
   2   3  18      153.93      157.23      5.83 o 
   3   3  18       81.69       91.96      4.68 o 
   4   3  18        1.10        1.50      1.48 o 
   5   3  18        6.32        6.61      1.61 o 
  -5   4  18       37.45       35.68      2.78 o 
  -4   4  18       85.26       88.28      4.72 o 
  -3   4  18        0.00        0.52      2.15 o 
  -2   4  18      106.02       99.39      2.65 o 
  -1   4  18      135.90      126.20      3.92 o 
   0   4  18       16.51       14.04      1.27 o 
   1   4  18       65.78       65.09      2.37 o 
   2   4  18       25.39       27.59      2.75 o 
   3   4  18      199.35      193.83      6.81 o 
   4   4  18       36.55       37.27      2.76 o 
   5   4  18        1.20        2.80      1.45 o 
  -5   5  18        0.52        0.99      1.49 o 
  -4   5  18      131.43      156.77      6.29 o 
  -3   5  18       52.28       61.95      3.76 o 
  -2   5  18       40.98       42.63      1.82 o 
  -1   5  18       24.31       26.80      1.48 o 
   0   5  18        7.29        6.76      1.04 o 
   1   5  18      111.59      123.30      3.62 o 
   2   5  18      151.32      161.79      5.99 o 
   3   5  18       38.66       33.67      3.17 o 
   4   5  18       26.57       25.24      2.29 o 
   5   5  18        1.67        1.60      1.53 o 
  -5   6  18        0.04       -2.13      3.22 o 
  -4   6  18        0.64        0.51      1.43 o 
  -3   6  18       19.27       19.91      2.36 o 
  -2   6  18        1.82        3.09      1.07 o 
  -1   6  18       10.73        8.70      1.04 o 
   0   6  18       35.21       33.75      2.02 o 
   1   6  18        5.59        5.51      1.01 o 
   2   6  18       70.31       68.09      5.40 o 
   3   6  18       26.33       17.66      2.39 o 
   4   6  18        2.80        0.85      1.42 o 
   5   6  18        3.12        2.86      2.33 o 
  -5   7  18        4.17        3.42      2.07 o 
  -4   7  18        1.90        0.80      1.67 o 
  -3   7  18       26.14       18.10      2.37 o 
  -2   7  18       36.40       34.39      2.80 o 
  -1   7  18        1.10        1.99      0.83 o 
   0   7  18       42.72       39.40      1.72 o 
   1   7  18       26.59       21.77      1.81 o 
   2   7  18        7.29        3.32      1.15 o 
   3   7  18       15.71       16.42      2.01 o 
   4   7  18        0.09        1.43      1.59 o 
   5   7  18        2.55        6.25      3.02 o 
  -5   8  18       14.15       19.53      4.14 o 
  -4   8  18        0.31        2.69      2.63 o 
  -3   8  18       35.89       33.44      3.21 o 
  -2   8  18        0.98        0.25      1.38 o 
  -1   8  18        3.70        4.28      1.05 o 
   0   8  18       13.07        9.50      1.05 o 
   1   8  18       23.20       19.68      1.34 o 
   2   8  18        0.05       -0.37      1.12 o 
   3   8  18        1.82        1.61      1.08 o 
   4   8  18        8.51       13.05      2.02 o 
  -4   9  18       13.65       13.03      2.75 o 
  -3   9  18       22.78       25.79      2.83 o 
  -2   9  18       28.93       27.04      1.92 o 
  -1   9  18       21.96       25.41      1.93 o 
   0   9  18        1.52        3.32      1.14 o 
   1   9  18       17.19       13.53      1.27 o 
   2   9  18        0.05        0.31      1.01 o 
   3   9  18        0.00       -0.43      1.65 o 
   4   9  18        4.90        5.30      2.26 o 
  -4  10  18       30.83       25.95      3.22 o 
  -3  10  18       28.63       30.05      3.00 o 
  -2  10  18       76.96       80.90      3.50 o 
  -1  10  18        0.21        0.31      1.19 o 
   0  10  18       55.68       68.59      2.64 o 
   1  10  18        1.90        4.24      1.05 o 
   2  10  18       14.41       12.12      1.56 o 
   3  10  18       10.47       12.63      1.64 o 
   4  10  18        0.04        0.62      1.86 o 
  -4  11  18       54.09       56.17      4.29 o 
  -3  11  18       40.28       39.25      3.44 o 
  -2  11  18        8.11        6.77      1.58 o 
  -1  11  18        2.86        2.41      1.68 o 
   0  11  18        0.70        1.30      1.07 o 
   1  11  18       24.49       23.56      1.58 o 
   2  11  18        1.11        1.34      1.19 o 
   3  11  18       17.80       14.99      2.63 o 
   4  11  18        0.04        2.75      2.19 o 
  -3  12  18        0.01        0.74      2.28 o 
  -2  12  18        0.80        3.46      1.55 o 
  -1  12  18       31.53       28.75      2.31 o 
   0  12  18       58.14       49.74      2.47 o 
   1  12  18       14.16       12.60      1.84 o 
   2  12  18       15.44       12.87      1.95 o 
   3  12  18        2.93        2.46      4.56 o 
  -3  13  18        1.54        3.51      1.57 o 
  -2  13  18        1.02        1.65      1.68 o 
  -1  13  18       19.41       23.34      1.86 o 
   0  13  18        1.25        1.97      1.27 o 
   1  13  18        1.73        1.21      1.41 o 
   2  13  18       10.38        8.92      2.61 o 
   3  13  18        3.06        6.23      3.16 o 
  -2  14  18        0.46       -2.09      2.09 o 
  -1  14  18        5.92        4.22      1.32 o 
   0  14  18        5.42        7.89      1.45 o 
   1  14  18        1.78        3.65      1.30 o 
   2  14  18        9.80        9.66      3.37 o 
  -2  15  18        2.13        3.42      2.87 o 
  -1  15  18        0.17       -0.13      1.68 o 
   0  15  18        8.06       10.13      1.55 o 
   1  15  18        1.29        1.04      3.10 o 
   0  16  18        0.65       -0.88      1.58 o 
   1  16  18        0.70       -1.76      2.04 o 
  -5   1  19        0.01        0.35      1.88 o 
  -4   1  19       25.44       30.96      2.59 o 
  -3   1  19        0.18        0.03      1.64 o 
  -2   1  19        0.14       -0.40      1.53 o 
  -1   1  19      142.01      156.85     12.24 o 
   0   1  19       22.39       20.59      1.44 o 
   1   1  19        0.03       -0.50      1.14 o 
   2   1  19       13.35       10.83      2.00 o 
   3   1  19       68.17       64.04      4.09 o 
   4   1  19        0.37        2.89      1.13 o 
   5   1  19        1.85        0.91      1.70 o 
  -5   2  19        0.09       -0.98      1.94 o 
  -4   2  19       84.08       77.99      3.61 o 
  -3   2  19        0.78        2.66      1.04 o 
  -2   2  19      127.26      126.82      5.02 o 
  -1   2  19      210.68      216.53      7.26 o 
   0   2  19      227.55      218.88      4.66 o 
   1   2  19      193.24      202.72      4.01 o 
   2   2  19       50.65       54.55      3.62 o 
   3   2  19       28.38       30.79      4.78 o 
   4   2  19      104.24      108.11      4.40 o 
   5   2  19        2.17        0.41      1.24 o 
  -5   3  19        0.74        1.11      2.63 o 
  -4   3  19       59.43       61.14      4.02 o 
  -3   3  19       25.09       25.22      2.14 o 
  -2   3  19       35.41       30.28      2.12 o 
  -1   3  19      408.83      402.80      9.30 o 
   0   3  19       47.31       46.30      2.03 o 
   1   3  19        9.76        9.20      1.10 o 
   2   3  19       84.55       90.67      4.67 o 
   3   3  19      224.86      233.21      7.71 o 
   4   3  19        0.23        0.19      1.76 o 
   5   3  19       10.80       11.25      2.16 o 
  -5   4  19        4.57        9.92      2.46 o 
  -4   4  19       26.38       30.04      3.14 o 
  -3   4  19       24.33       26.62      2.69 o 
  -2   4  19        9.03        8.53      1.30 o 
  -1   4  19       32.65       25.78      2.08 o 
   0   4  19      208.43      210.18      4.10 o 
   1   4  19       36.15       33.95      2.05 o 
   2   4  19        2.44        6.31      2.01 o 
   3   4  19        1.00        0.52      1.52 o 
   4   4  19        0.00        1.54      1.40 o 
   5   4  19        0.14       -1.44      1.70 o 
  -5   5  19        5.35        2.92      1.59 o 
  -4   5  19       69.63       68.07      8.27 o 
  -3   5  19        8.03        8.53      1.87 o 
  -2   5  19        0.15        0.51      0.94 o 
  -1   5  19       68.64       62.45      2.49 o 
   0   5  19       32.72       32.56      2.04 o 
   1   5  19        5.49        5.94      1.22 o 
   2   5  19        4.54        4.65      1.56 o 
   3   5  19        7.52        6.75      2.01 o 
   4   5  19        2.59        0.83      1.43 o 
   5   5  19        0.37        0.11      1.66 o 
  -5   6  19       16.60       18.53      2.86 o 
  -4   6  19       46.99       47.70      3.85 o 
  -3   6  19        5.12        3.03      1.71 o 
  -2   6  19        2.18        1.31      0.99 o 
  -1   6  19        9.41        6.39      1.32 o 
   0   6  19        5.33        6.15      1.17 o 
   1   6  19       22.91       21.62      1.77 o 
   2   6  19        3.06        3.55      1.53 o 
   3   6  19        0.16       -0.56      1.59 o 
   4   6  19        5.54        4.07      1.45 o 
   5   6  19        1.35       -0.50      2.20 o 
  -5   7  19       10.26        8.62      3.26 o 
  -4   7  19        0.22       -0.06      2.45 o 
  -3   7  19      155.52      160.03      6.98 o 
  -2   7  19       20.65       24.94      1.83 o 
  -1   7  19       49.36       52.48      1.94 o 
   0   7  19       22.64       29.63      1.82 o 
   1   7  19        0.14        1.78      0.95 o 
   2   7  19       69.40       72.86      3.51 o 
   3   7  19       12.48        7.81      1.92 o 
   4   7  19        0.65       -1.46      1.46 o 
  -4   8  19       64.46       62.60      4.28 o 
  -3   8  19       33.30       29.21      3.29 o 
  -2   8  19        0.15        2.36      1.71 o 
  -1   8  19       32.61       29.43      2.25 o 
   0   8  19        0.62        0.23      0.89 o 
   1   8  19        1.03        2.74      1.51 o 
   2   8  19        0.52        1.30      1.04 o 
   3   8  19        7.47        6.02      3.10 o 
   4   8  19        0.43        0.29      1.27 o 
  -4   9  19       51.38       60.66      4.44 o 
  -3   9  19       32.61       39.18      3.34 o 
  -2   9  19       22.34       23.96      2.13 o 
  -1   9  19        3.50        3.97      1.30 o 
   0   9  19        4.45        1.94      1.22 o 
   1   9  19        0.01       -0.38      0.96 o 
   2   9  19        8.92        9.66      1.41 o 
   3   9  19        7.24        8.56      1.77 o 
   4   9  19        4.21        9.52      2.76 o 
  -4  10  19       54.35       57.13      4.34 o 
  -3  10  19        7.46        8.49      2.31 o 
  -2  10  19        1.59        2.38      1.10 o 
  -1  10  19       45.05       44.57      2.74 o 
   0  10  19        2.19        2.02      1.10 o 
   1  10  19        5.19        6.46      1.16 o 
   2  10  19        0.59        1.85      1.27 o 
   3  10  19       22.14       25.29      2.19 o 
  -3  11  19        7.75       10.94      2.35 o 
  -2  11  19       11.20       10.29      1.86 o 
  -1  11  19        1.63        3.21      1.25 o 
   0  11  19        8.21        9.61      1.52 o 
   1  11  19        0.00       -0.74      1.02 o 
   2  11  19        0.57        0.69      1.71 o 
   3  11  19        2.73       -2.24      2.24 o 
  -3  12  19        3.57        1.40      2.09 o 
  -2  12  19       25.57       27.52      3.13 o 
  -1  12  19        3.50        5.44      1.38 o 
   0  12  19        5.32        8.04      1.35 o 
   1  12  19       19.48       24.68      2.37 o 
   2  12  19        3.05        3.20      1.33 o 
   3  12  19        1.59        2.96      2.38 o 
  -2  13  19       19.83       21.06      2.83 o 
  -1  13  19        0.12        0.76      1.19 o 
   0  13  19       10.05        8.42      1.45 o 
   1  13  19        0.01       -1.53      1.64 o 
   2  13  19        7.81        8.63      3.48 o 
  -2  14  19        0.11        3.70      2.00 o 
  -1  14  19        5.95        8.48      1.60 o 
   0  14  19        1.87        3.18      1.16 o 
   1  14  19        0.38        0.90      1.90 o 
   2  14  19        2.43       -1.83      2.78 o 
   0  15  19        0.08        0.29      1.73 o 
  -5   0  20        0.15        0.00      3.12 o 
  -4   0  20        0.38        2.41      2.57 o 
  -3   0  20       27.45       21.75      3.98 o 
  -2   0  20       34.43       24.96      3.41 o 
  -1   0  20       22.24       20.74      3.36 o 
   0   0  20        0.05        1.64      1.59 o 
   1   0  20       88.63       79.79      5.61 o 
   2   0  20       60.70       58.34      5.50 o 
   3   0  20        6.18        6.72      2.69 o 
   4   0  20       76.14       84.88      4.84 o 
  -5   1  20       24.01       29.76      3.54 o 
  -4   1  20        2.65       -1.60      1.60 o 
  -3   1  20       38.11       48.59      2.89 o 
  -2   1  20       26.37       27.61      2.67 o 
  -1   1  20        4.84       10.17      4.58 o 
   0   1  20       22.77       27.01      1.63 o 
   1   1  20        2.98        2.20      0.89 o 
   2   1  20       22.79       22.99      2.66 o 
   3   1  20       36.40       41.50      3.48 o 
   4   1  20        0.30       -0.89      1.23 o 
   5   1  20        0.98        2.96      2.10 o 
  -5   2  20       16.32       14.13      2.47 o 
  -4   2  20       40.41       49.84      3.93 o 
  -3   2  20       19.61       28.10      2.63 o 
  -2   2  20       15.88       18.86      2.31 o 
  -1   2  20       34.38       29.74      5.54 o 
   0   2  20       19.38       19.36      1.50 o 
   1   2  20       17.04       19.54      1.47 o 
   2   2  20        6.28        7.10      2.19 o 
   3   2  20       18.55       12.87      2.37 o 
   4   2  20        6.90        4.88      1.45 o 
   5   2  20        0.00        0.95      1.62 o 
  -5   3  20       14.27       16.66      2.87 o 
  -4   3  20        6.06        7.13      1.87 o 
  -3   3  20       36.72       44.40      7.20 o 
  -2   3  20        0.00       -1.38      1.38 o 
  -1   3  20       52.03       51.47      3.46 o 
   0   3  20      307.11      316.45      5.24 o 
   1   3  20        5.73        3.15      1.07 o 
   2   3  20       12.66       12.21      2.89 o 
   3   3  20        0.34       -0.54      1.60 o 
   4   3  20        7.28        5.09      1.53 o 
   5   3  20        0.25        2.29      1.81 o 
  -5   4  20        7.54        8.90      2.44 o 
  -4   4  20        0.01       -1.44      1.44 o 
  -3   4  20       72.23       69.60      3.39 o 
  -2   4  20       39.12       37.85      2.08 o 
  -1   4  20      106.71      103.98      3.82 o 
   0   4  20       51.30       55.79      4.33 o 
   1   4  20      104.69      111.40      3.60 o 
   2   4  20       46.42       49.85      3.71 o 
   3   4  20       29.01       26.80      2.98 o 
   4   4  20        9.00        8.41      2.73 o 
   5   4  20        1.26        2.97      2.61 o 
  -5   5  20        0.97       -0.37      2.28 o 
  -4   5  20        2.34        3.90      2.90 o 
  -3   5  20        2.50        1.92      1.77 o 
  -2   5  20       14.16       12.23      4.33 o 
  -1   5  20        0.09       -0.51      0.94 o 
   0   5  20      186.55      183.60      4.61 o 
   1   5  20        5.62        5.27      1.30 o 
   2   5  20        6.33        8.48      1.83 o 
   3   5  20        1.60       -0.71      2.24 o 
   4   5  20       18.64       18.60      3.27 o 
  -5   6  20       13.28       11.76      3.52 o 
  -4   6  20        0.31       -1.06      1.75 o 
  -3   6  20       21.78       22.46      2.57 o 
  -2   6  20       99.59      108.64      5.24 o 
  -1   6  20        6.88        7.99      1.13 o 
   0   6  20       68.35       63.03      2.47 o 
   1   6  20       18.29       20.35      1.81 o 
   2   6  20        4.73        8.21      1.93 o 
   3   6  20        3.90        1.75      2.00 o 
   4   6  20        1.39        0.39      4.23 o 
  -4   7  20        5.01        2.93      4.95 o 
  -3   7  20       10.72        8.37      2.06 o 
  -2   7  20        0.01       -1.32      1.32 o 
  -1   7  20        4.02        2.45      1.66 o 
   0   7  20        8.28       10.22      1.29 o 
   1   7  20        0.52       -0.13      1.00 o 
   2   7  20       11.87       10.45      1.77 o 
   3   7  20       14.80       19.38      2.20 o 
   4   7  20        0.26       -1.43      1.43 o 
  -4   8  20       70.39       73.26      4.74 o 
  -3   8  20       67.16       67.23      4.25 o 
  -2   8  20        5.20        8.55      1.49 o 
  -1   8  20       19.31       22.47      2.03 o 
   0   8  20        0.00        0.00      1.01 o 
   1   8  20       27.46       30.16      1.91 o 
   2   8  20        2.99        2.68      1.51 o 
   3   8  20        0.00        0.23      1.51 o 
   4   8  20        1.48        0.61      2.00 o 
  -4   9  20        0.66       -0.82      1.76 o 
  -3   9  20       37.61       42.24      3.53 o 
  -2   9  20       13.93       10.85      1.53 o 
  -1   9  20        5.39        5.68      1.21 o 
   0   9  20       12.15       13.96      1.81 o 
   1   9  20        1.17        1.47      0.96 o 
   2   9  20        9.56        8.00      2.53 o 
   3   9  20       28.77       27.27      2.50 o 
  -3  10  20        9.43        7.41      2.20 o 
  -2  10  20       21.32       21.40      2.11 o 
  -1  10  20        0.00        0.06      1.17 o 
   0  10  20       21.56       23.34      2.13 o 
   1  10  20        1.66        1.54      1.12 o 
   2  10  20        0.94        3.08      1.63 o 
   3  10  20        0.33        0.30      1.35 o 
  -3  11  20       27.27       31.99      3.39 o 
  -2  11  20        3.56        0.88      1.59 o 
  -1  11  20        0.02        1.44      1.33 o 
   0  11  20        8.29        6.91      1.61 o 
   1  11  20        0.89       -1.40      1.42 o 
   2  11  20        0.06       -0.40      1.09 o 
   3  11  20        0.09        2.01      2.05 o 
  -3  12  20        5.72        3.96      2.97 o 
  -2  12  20        8.60        7.25      1.56 o 
  -1  12  20        0.26        3.04      1.38 o 
   0  12  20       52.67       56.25      3.25 o 
   1  12  20        2.04        2.61      1.46 o 
   2  12  20        6.14        4.90      1.54 o 
   3  12  20        3.88       -0.71      2.27 o 
  -2  13  20        0.96        3.37      2.13 o 
  -1  13  20        4.78        6.76      1.48 o 
   0  13  20        2.86        7.21      1.91 o 
   1  13  20        0.90       -0.91      1.49 o 
   2  13  20        0.04       -3.10      3.10 o 
  -1  14  20        5.80        4.03      2.07 o 
   0  14  20        9.10       12.35      2.63 o 
   1  14  20        0.38        1.62      1.90 o 
  -4   1  21       37.02       36.65      4.00 o 
  -3   1  21        4.20        3.65      1.61 o 
  -2   1  21       68.88       76.89      4.24 o 
  -1   1  21        0.02        1.84      1.60 o 
   0   1  21      118.39      118.53      3.19 o 
   1   1  21       63.33       75.25      3.15 o 
   2   1  21       13.27       10.27      2.78 o 
   3   1  21        4.62        8.58      4.17 o 
   4   1  21        3.98        6.06      1.54 o 
   5   1  21        0.85       -2.94      2.94 o 
  -4   2  21        8.11       16.08      3.14 o 
  -3   2  21        0.14        0.50      1.53 o 
  -2   2  21        2.04        2.68      2.05 o 
  -1   2  21       17.42       18.35      2.39 o 
   0   2  21       79.85       71.13      2.54 o 
   1   2  21       46.77       48.47      2.15 o 
   2   2  21       46.12       48.74      3.75 o 
   3   2  21        0.60        0.39      1.55 o 
   4   2  21        5.48        3.79      1.99 o 
  -4   3  21       19.48       14.24      2.45 o 
  -3   3  21        8.01       10.01      2.32 o 
  -2   3  21       16.10       15.82      1.90 o 
  -1   3  21        0.29       -0.58      1.45 o 
   0   3  21       22.14       18.91      1.52 o 
   1   3  21        6.55        7.15      1.25 o 
   2   3  21        4.45        2.72      1.55 o 
   3   3  21        3.20        0.53      1.78 o 
   4   3  21        0.72        1.03      1.29 o 
  -4   4  21       31.25       34.37      3.78 o 
  -3   4  21       67.29       86.91      6.08 o 
  -2   4  21        2.90        2.15      1.48 o 
  -1   4  21        6.93        9.91      1.43 o 
   0   4  21      174.51      158.59      4.34 o 
   1   4  21       14.67       15.66      1.67 o 
   2   4  21       29.22       31.64      7.23 o 
   3   4  21        0.12       -0.80      1.62 o 
   4   4  21        7.07        5.58      1.67 o 
  -4   5  21        2.11       -0.18      1.76 o 
  -3   5  21        1.77        2.77      3.03 o 
  -2   5  21       24.11       25.59      2.97 o 
  -1   5  21        0.16       -0.10      1.12 o 
   0   5  21      184.61      185.29      4.78 o 
   1   5  21       30.68       31.62      2.17 o 
   2   5  21        5.50        7.14      3.89 o 
   3   5  21       48.41       47.57      3.83 o 
   4   5  21        1.48        3.80      1.49 o 
  -4   6  21       10.81        9.91      2.25 o 
  -3   6  21       20.93       22.86      5.18 o 
  -2   6  21        0.20       -1.46      1.85 o 
  -1   6  21       57.85       55.46      3.58 o 
   0   6  21       22.64       19.90      1.65 o 
   1   6  21       98.96       96.46      3.59 o 
   2   6  21       43.55       51.55      3.80 o 
   3   6  21        1.26        0.92      1.70 o 
   4   6  21        2.38        4.50      3.21 o 
  -4   7  21       11.92       20.06      2.97 o 
  -3   7  21       16.74       20.11      2.80 o 
  -2   7  21       11.81       13.48      2.45 o 
  -1   7  21        2.15        3.25      1.58 o 
   0   7  21        9.12        9.15      1.38 o 
   1   7  21        4.08        7.43      1.36 o 
   2   7  21        5.79        9.55      1.81 o 
   3   7  21        8.36        5.84      1.73 o 
   4   7  21        3.22        2.28      2.08 o 
  -4   8  21        3.82        4.42      2.02 o 
  -3   8  21        6.38        6.97      1.83 o 
  -2   8  21        4.93        2.90      1.59 o 
  -1   8  21       24.74       24.49      2.19 o 
   0   8  21        1.52       -0.62      1.09 o 
   1   8  21        3.03        1.14      1.52 o 
   2   8  21        0.65       -0.70      2.18 o 
   3   8  21        0.31       -0.07      1.27 o 
   4   8  21        0.78        5.51      3.06 o 
  -4   9  21       17.48       19.81      4.08 o 
  -3   9  21       55.33       51.27      3.92 o 
  -2   9  21        0.08        0.93      2.72 o 
  -1   9  21        1.20       -0.47      1.55 o 
   0   9  21       29.18       24.72      2.16 o 
   1   9  21       18.88       20.94      1.81 o 
   2   9  21        0.03        1.88      1.86 o 
   3   9  21        1.52        0.35      1.49 o 
  -3  10  21        0.10        1.37      2.84 o 
  -2  10  21        0.76        4.85      4.57 o 
  -1  10  21       18.75       21.17      2.49 o 
   0  10  21        1.43        1.54      1.40 o 
   1  10  21       23.06       25.89      1.93 o 
   2  10  21       13.91       18.18      4.43 o 
   3  10  21       11.36        7.87      2.70 o 
  -3  11  21        2.69        4.20      2.37 o 
  -2  11  21       15.43       20.83      3.94 o 
  -1  11  21        0.93        2.31      1.30 o 
   0  11  21       56.90       59.66      3.94 o 
   1  11  21        0.10        0.31      2.80 o 
   2  11  21        0.05       -2.05      2.05 o 
  -2  12  21        3.86        6.27      1.91 o 
  -1  12  21        0.38       -0.01      1.39 o 
   0  12  21       11.01       13.69      1.92 o 
   1  12  21        0.11       -1.51      1.51 o 
   2  12  21        5.08        9.37      3.10 o 
  -1  13  21        0.17       -2.15      2.15 o 
   0  13  21        7.97        6.45      2.40 o 
   1  13  21        1.88        0.58      1.82 o 
  -4   0  22        7.72        5.52      3.17 o 
  -3   0  22       75.95       95.03      6.86 o 
  -2   0  22       69.87       68.97      5.76 o 
  -1   0  22       55.39       59.43      7.46 o 
   0   0  22       50.68       57.88      3.87 o 
   1   0  22       54.17       55.91      3.89 o 
   2   0  22       16.50       19.05      3.99 o 
   3   0  22        2.18       -1.88      2.29 o 
   4   0  22        2.03        6.88      3.34 o 
  -4   1  22        3.04        2.30      1.56 o 
  -3   1  22       21.68       23.72      2.99 o 
  -2   1  22       10.74        9.90      2.28 o 
  -1   1  22        1.09       -0.57      1.21 o 
   0   1  22       78.54       73.24      3.00 o 
   1   1  22      169.63      165.50      4.53 o 
   2   1  22        1.71        1.85      1.89 o 
   3   1  22       11.09       13.81      2.53 o 
   4   1  22        1.21        6.54      1.96 o 
  -4   2  22        3.07        3.12      2.25 o 
  -3   2  22       29.05       22.36      2.90 o 
  -2   2  22        0.05       -0.46      4.19 o 
  -1   2  22        9.01        9.88      1.52 o 
   0   2  22        2.12        2.51      1.00 o 
   1   2  22        0.08       -0.71      1.10 o 
   2   2  22        1.49        0.09      4.97 o 
   3   2  22        7.62       10.78      2.21 o 
   4   2  22       14.05       14.35      2.56 o 
  -4   3  22        7.09        1.86      2.77 o 
  -3   3  22        0.02       -0.67      1.78 o 
  -2   3  22        1.33        1.68      1.81 o 
  -1   3  22        0.17       -0.82      1.28 o 
   0   3  22       13.70       13.73      1.68 o 
   1   3  22       55.48       59.12      3.20 o 
   2   3  22        7.20        5.97      4.30 o 
   3   3  22       16.56       21.06      2.70 o 
   4   3  22        0.34       -1.75      1.75 o 
  -4   4  22       13.28       12.70      2.48 o 
  -3   4  22        0.62        3.78      2.30 o 
  -2   4  22        0.45       -2.03      2.03 o 
  -1   4  22       17.42       13.60      2.33 o 
   0   4  22       18.08       17.83      1.87 o 
   1   4  22       11.18       11.48      2.39 o 
   2   4  22       20.89       24.62      3.05 o 
   3   4  22        0.59       -0.38      1.83 o 
   4   4  22       12.57       11.48      4.08 o 
  -4   5  22        2.79        4.51      2.16 o 
  -3   5  22       62.17       71.14      5.23 o 
  -2   5  22       27.39       35.65      4.74 o 
  -1   5  22        4.79        3.38      1.09 o 
   0   5  22        4.37        1.64      1.30 o 
   1   5  22       42.24       44.25      2.58 o 
   2   5  22       14.75       17.89      2.65 o 
   3   5  22       13.87       19.89      4.53 o 
  -4   6  22        0.75        8.63      4.26 o 
  -3   6  22       23.06       27.86      3.37 o 
  -2   6  22        0.74        0.04      2.01 o 
  -1   6  22        0.95        2.87      1.23 o 
   0   6  22        8.38        6.31      1.26 o 
   1   6  22       34.80       33.21      3.01 o 
   2   6  22        0.17       -0.74      1.61 o 
   3   6  22        0.20        0.23      2.64 o 
  -3   7  22       37.28       36.31      3.81 o 
  -2   7  22        0.51        3.29      3.85 o 
  -1   7  22        1.06        0.26      1.39 o 
   0   7  22       32.10       29.53      1.95 o 
   1   7  22        5.17        4.77      1.30 o 
   2   7  22        1.52        2.62      1.44 o 
   3   7  22        0.10       -1.50      2.31 o 
  -3   8  22       22.28       23.30      3.02 o 
  -2   8  22       22.74       22.71      2.48 o 
  -1   8  22       12.69       15.37      2.78 o 
   0   8  22        4.31        3.18      1.26 o 
   1   8  22       49.90       50.69      3.43 o 
   2   8  22       40.47       38.22      2.82 o 
   3   8  22        6.74        4.68      2.42 o 
  -3   9  22        1.06        6.79      2.48 o 
  -2   9  22        1.09        4.35      3.23 o 
  -1   9  22       25.76       27.75      2.41 o 
   0   9  22       10.29       13.14      1.88 o 
   1   9  22        3.11        2.48      1.28 o 
   2   9  22        9.95       11.09      1.94 o 
   3   9  22        0.43       -1.47      2.22 o 
  -3  10  22        2.12       -2.61      2.89 o 
  -2  10  22        0.51       -2.70      2.70 o 
  -1  10  22        0.08       -0.71      2.32 o 
   0  10  22        1.67        2.18      1.43 o 
   1  10  22       10.26       17.42      2.48 o 
   2  10  22        0.94        3.57      1.82 o 
  -1  11  22        0.00       -0.71      1.72 o 
   0  11  22        8.65        7.50      1.70 o 
   1  11  22       12.61        9.47      2.62 o 
   2  11  22        4.68        6.02      2.12 o 
  -1  12  22        1.12       -3.91      3.91 o 
   0  13  22        0.07       -2.88      2.88 o 
  -3   1  23       19.47       20.23      2.69 o 
  -2   1  23       11.94       14.09      2.43 o 
  -1   1  23        1.86        4.51      1.41 o 
   0   1  23       26.54       28.02      2.17 o 
   1   1  23        0.15        0.03      1.56 o 
   2   1  23        1.57        0.76      1.97 o 
   3   1  23        4.46        4.24      2.46 o 
   4   1  23        0.92        1.07      2.51 o 
  -4   2  23        0.39       -0.72      2.26 o 
  -3   2  23        0.74        0.42      2.28 o 
  -2   2  23        1.64        2.52      1.37 o 
  -1   2  23       55.17       55.01      2.46 o 
   0   2  23       12.07       15.42      2.06 o 
   1   2  23        0.15       -0.46      2.10 o 
   2   2  23       49.97       59.46      4.35 o 
   3   2  23        0.52        1.75      1.73 o 
   4   2  23       29.99       30.04      4.75 o 
  -4   3  23        9.77        7.29      3.15 o 
  -3   3  23       18.12       18.70      2.85 o 
  -2   3  23        5.22        6.19      2.50 o 
  -1   3  23        7.55        7.24      1.46 o 
   0   3  23       50.34       51.44      3.66 o 
   1   3  23        1.66        2.30      1.47 o 
   2   3  23        5.53        3.08      1.75 o 
   3   3  23       10.81       11.21      2.40 o 
  -4   4  23        1.51        1.21      3.30 o 
  -3   4  23       40.08       43.61      3.95 o 
  -2   4  23        5.82        6.84      2.22 o 
  -1   4  23        9.79        9.68      1.39 o 
   0   4  23       73.92       73.87      3.16 o 
   1   4  23       48.48       48.03      2.65 o 
   2   4  23        0.61        5.36      2.07 o 
   3   4  23        2.04       -1.42      2.17 o 
  -3   5  23        1.50        3.78      2.04 o 
  -2   5  23        1.52        3.86      1.81 o 
  -1   5  23        0.01       -0.95      1.21 o 
   0   5  23        0.06       -0.94      1.23 o 
   1   5  23       50.40       47.84      4.80 o 
   2   5  23        3.82        2.16      2.32 o 
   3   5  23        0.02        0.34      1.78 o 
  -3   6  23        3.32       -0.46      1.70 o 
  -2   6  23        7.81       10.69      3.28 o 
  -1   6  23        8.51       10.60      1.72 o 
   0   6  23        2.52        0.72      1.17 o 
   1   6  23        3.31        0.86      1.28 o 
   2   6  23       21.07       17.30      2.70 o 
   3   6  23        4.38        5.32      2.86 o 
  -3   7  23        0.85        3.86      2.94 o 
  -2   7  23        3.86        5.67      2.25 o 
  -1   7  23       14.13       12.58      1.82 o 
   0   7  23        3.64        3.79      1.79 o 
   1   7  23       15.80       17.24      1.68 o 
   2   7  23        0.00        0.52      3.14 o 
  -3   8  23       12.65       12.37      3.37 o 
  -2   8  23        0.08       -2.36      2.36 o 
  -1   8  23        0.08        0.19      1.54 o 
   0   8  23        2.19        0.71      1.38 o 
   1   8  23        2.32        0.55      1.33 o 
   2   8  23        1.28        2.11      1.73 o 
  -1   9  23        4.80        6.66      1.52 o 
   0   9  23        8.23        9.36      1.73 o 
   1   9  23       20.42       21.79      2.31 o 
   2   9  23        4.96        9.28      4.30 o 
  -1  10  23        3.14        1.46      3.13 o 
   0  10  23        3.15        3.92      3.60 o 
   1  10  23        4.86        3.61      3.00 o 
  -1  11  23        0.82       -3.71      3.71 o 
  -3   0  24        0.55       -0.21      2.08 o 
  -2   0  24       29.50       40.18      5.21 o 
  -1   0  24       43.36       34.60      4.10 o 
   0   0  24       36.40       30.05      3.03 o 
   1   0  24       11.71        9.90      2.13 o 
   2   0  24        1.06        2.37      2.29 o 
  -3   1  24       10.54        9.70      2.33 o 
  -2   1  24        0.17       -0.48      3.38 o 
  -1   1  24        0.00        0.68      1.71 o 
   0   1  24       13.85       17.29      2.49 o 
   1   1  24        2.70        3.77      1.44 o 
   2   1  24        0.45        3.14      1.67 o 
  -4   2  24        4.35        1.74      2.99 o 
  -3   2  24        0.85       -1.02      2.06 o 
  -2   2  24       16.61       17.91      2.09 o 
  -1   2  24        0.02       -0.22      1.31 o 
   0   2  24        7.12        5.01      1.49 o 
   1   2  24        1.18        1.84      1.52 o 
   2   2  24        0.16       -0.88      2.00 o 
  -3   3  24        0.02        3.94      2.32 o 
  -2   3  24       46.88       43.16      2.91 o 
  -1   3  24        5.54        3.44      1.22 o 
   0   3  24       19.38       19.54      2.13 o 
   1   3  24       27.25       30.43      2.65 o 
   2   3  24        0.06       -1.69      1.69 o 
  -3   4  24        0.54       -1.72      4.16 o 
  -2   4  24        8.64        7.52      2.22 o 
  -1   4  24       12.57       10.32      1.66 o 
   0   4  24       14.17       14.04      1.84 o 
   1   4  24       17.03       18.50      2.23 o 
   2   4  24        7.53        8.14      2.39 o 
  -3   5  24        0.27        2.11      2.23 o 
  -2   5  24        0.05       -0.87      1.72 o 
  -1   5  24        0.02        1.59      1.31 o 
   0   5  24        6.83        5.90      1.53 o 
   1   5  24        1.42        0.71      1.45 o 
   2   5  24        0.26       -0.64      1.73 o 
  -3   6  24        4.70        0.58      2.69 o 
  -2   6  24        0.09        1.59      2.17 o 
  -1   6  24       13.41       14.76      1.85 o 
   0   6  24        2.55        1.04      1.17 o 
   1   6  24      116.64      112.16      3.68 o 
   2   6  24        2.92        1.16      1.72 o 
  -1   7  24        4.56        4.55      1.42 o 
   0   7  24        0.06       -1.24      1.24 o 
   1   7  24       14.43       13.63      1.69 o 
  -1   8  24       18.61       23.40      2.23 o 
   0   8  24        5.19        5.08      1.83 o 
   1   8  24       15.53       12.82      1.73 o 
  -1   9  24        0.07       -2.54      2.54 o 
   0   9  24        0.28        1.29      2.34 o 
   1   9  24        6.92        5.82      2.63 o 
  -1  10  24        1.62       -1.81      3.52 o 
  -3   1  25        5.89        7.27      3.66 o 
  -2   1  25       12.36        7.09      2.08 o 
  -1   1  25       20.07       23.58      2.17 o 
   0   1  25        0.29       -0.52      1.36 o 
   1   1  25       14.65       15.77      2.25 o 
   2   1  25        1.18        2.63      1.94 o 
  -3   2  25       15.78       13.13      3.71 o 
  -2   2  25        2.12        1.44      1.88 o 
  -1   2  25       31.23       33.72      2.73 o 
   0   2  25       28.30       24.18      2.56 o 
   1   2  25        0.35       -1.64      1.64 o 
  -2   3  25       20.84       30.32      4.80 o 
  -1   3  25        1.40        1.73      1.36 o 
   0   3  25       18.56       25.52      2.67 o 
   1   3  25       40.97       34.73      2.86 o 
  -2   4  25        4.87        6.47      1.71 o 
  -1   4  25        0.66        1.50      1.25 o 
   0   4  25        0.48       -1.17      1.94 o 
   1   4  25        3.31        3.81      1.60 o 
  -2   5  25       30.96       34.60      4.80 o 
  -1   5  25        9.08        8.80      1.63 o 
   0   5  25        0.03        1.09      1.15 o 
   1   5  25        0.22       -1.38      2.22 o 
  -1   6  25        5.15        1.68      1.75 o 
   0   6  25       13.93       14.92      1.75 o 
   1   6  25        8.21        5.03      1.65 o 
  -1   7  25        1.02        2.90      8.04 o 
   0   7  25        4.40        5.85      2.45 o 
   1   7  25        0.35        1.70      1.44 o 
  -1   8  25        5.74        0.41      3.25 o 
   0   8  25        6.63        5.80      3.24 o 
  -2   0  26       50.91       46.25      4.05 o 
  -1   0  26       81.67       82.88      6.28 o 
   0   0  26       27.37       27.28      3.10 o 
  -2   1  26       16.54       16.57      1.74 o 
  -1   1  26       28.83       30.31      2.44 o 
   0   1  26        0.17        0.61      1.34 o 
  -2   2  26       22.77       20.22      2.45 o 
  -1   2  26        0.47        4.21      1.79 o 
   0   2  26        1.27       -0.05      1.43 o 
  -2   3  26        0.94       -3.05      3.05 o 
  -1   3  26        8.66        3.55      4.45 o 
   0   3  26        3.57        1.27      2.81 o 
  -2   4  26        4.34        6.04      2.89 o 
  -1   4  26       15.19       17.54      2.24 o 
   0   4  26       14.67       14.02      4.04 o 
  -2   5  26       77.47       63.02      6.53 o 
  -1   5  26        7.29        3.50      3.15 o 
   0   5  26        6.06        2.96      1.73 o 
  -1   6  26       15.81       21.12      4.53 o 
   0   6  26        0.08        0.70      2.39 o 
  -1   1  27        8.47       13.18      3.82 o 
   0   1  27        2.97        3.41      2.71 o 
   0   2  27       26.96       20.72      4.21 o 
                                                 
