# Supplementary material for: Crystal structures of 2,3-bis­(thio­phen-2-yl)pyrido[2,3-b]pyrazine and 7-bromo-2,3-bis­(thio­phen-2-yl)pyrido[2,3-b]pyrazine
Source: Acta Crystallogr E Crystallogr Commun. 2019 Jan 1;75(Pt 1):89–93. doi: 10.1107/S2056989018016882 (PMC6323875; doi:10.1107/S2056989018016882)
Supplement: Supplementary file 4 [file e-75-00089-2sup3.hkl]

# 
# h,k,l, Fc-squared, Fo-squared, sigma(Fo-squared) and status flag 
# 
data_2
_shelx_title ' 13GAC61 in P21/c #  14' 
_shelx_refln_list_code          4 
_shelx_F_calc_maximum      210.03 
_exptl_crystal_F_000       744.00 
_reflns_d_resolution_high  0.6370 
 
loop_ 
 _symmetry_equiv_pos_as_xyz 
 'x, y, z' 
 '-x, y+1/2, -z+1/2' 
 '-x, -y, -z' 
 'x, -y-1/2, z-1/2' 
 
_cell_length_a     5.8336 
_cell_length_b    29.4731 
_cell_length_c     8.3160 
_cell_angle_alpha  90.000 
_cell_angle_beta   95.466 
_cell_angle_gamma  90.000 
 
_shelx_F_squared_multiplier     1.000 
 
loop_ 
 _refln_index_h 
 _refln_index_k 
 _refln_index_l 
 _refln_F_squared_calc 
 _refln_F_squared_meas 
 _refln_F_squared_sigma 
 _refln_observed_status 
   2   0   0     8072.27     8735.30     36.54 o 
   3   0   0     1012.35      849.26     14.46 o 
   4   0   0      247.80      258.99      8.76 o 
   5   0   0     1633.47     1621.30     27.53 o 
   6   0   0      208.09      211.50     12.02 o 
   7   0   0       78.59       74.89     11.43 o 
   8   0   0        3.90        0.35     11.45 o 
   2   1   0     1598.34     1626.91     13.45 o 
   3   1   0     5932.23     5891.43     23.93 o 
   4   1   0      263.82      197.35      4.21 o 
   5   1   0       46.46       55.23      4.93 o 
   6   1   0        1.38        8.33      4.07 o 
   7   1   0        8.95        3.83      5.35 o 
   8   1   0       60.42       67.35      8.76 o 
   2   2   0    14518.40    13652.91     52.76 o 
   3   2   0     3990.61     3972.13     21.88 o 
   4   2   0      150.86      160.06      5.22 o 
   5   2   0     1109.27     1082.86     15.03 o 
   6   2   0       34.20       58.60      5.66 o 
   7   2   0        7.48       18.74      5.55 o 
   8   2   0       25.50       26.94      7.33 o 
   2   3   0       55.19       94.26      4.00 o 
   3   3   0     1302.59     1449.42     13.19 o 
   4   3   0       43.52       46.26      3.16 o 
   5   3   0      831.41      811.07     13.04 o 
   6   3   0      575.23      570.00     13.36 o 
   7   3   0       64.50       78.87      7.45 o 
   8   3   0        1.13        4.33      7.32 o 
   1   4   0     7601.84     7632.83     53.92 o 
   2   4   0     3253.83     3465.88     16.42 o 
   3   4   0      918.56      813.95      9.93 o 
   4   4   0     1073.55     1052.79     12.76 o 
   5   4   0     2172.06     2212.45     22.54 o 
   6   4   0       98.26      107.82      6.30 o 
   7   4   0      143.68      150.96      9.30 o 
   8   4   0      246.23      282.89     14.37 o 
   1   5   0     8317.65     8598.15     68.55 o 
   2   5   0     2026.92     1861.41     11.98 o 
   3   5   0      164.40      205.72      3.82 o 
   4   5   0     2067.12     2226.23     20.31 o 
   5   5   0      103.85      111.43      5.45 o 
   6   5   0      125.30      116.52      7.02 o 
   7   5   0       26.82       23.65      6.04 o 
   8   5   0        1.52        5.07      6.31 o 
   1   6   0      326.75      292.18      4.35 o 
   2   6   0      533.85      546.12      6.51 o 
   3   6   0     2163.93     2362.12     22.05 o 
   4   6   0      655.45      701.73     10.52 o 
   5   6   0     1109.06     1061.91     14.73 o 
   6   6   0       47.54       59.02      5.77 o 
   7   6   0      338.12      329.44     12.86 o 
   8   6   0       63.95       80.31      9.16 o 
   1   7   0     8756.68     8631.76     43.25 o 
   2   7   0     3868.72     4130.55     19.76 o 
   3   7   0      129.65      121.48      3.99 o 
   4   7   0     4110.13     4002.84     26.23 o 
   5   7   0      414.82      403.31      9.24 o 
   6   7   0       23.34       27.75      5.01 o 
   7   7   0       22.30       13.27      6.86 o 
   8   7   0       32.63       30.77      6.46 o 
   0   8   0    14360.85    14579.87     67.75 o 
   1   8   0      130.62      185.27      6.60 o 
   2   8   0     2118.79     2008.10     17.05 o 
   3   8   0     6435.51     6393.18     33.14 o 
   4   8   0      861.42      819.55     11.26 o 
   5   8   0      187.37      194.30      7.37 o 
   6   8   0      386.56      365.09     11.14 o 
   7   8   0        0.88       12.68      6.04 o 
   8   8   0        2.52       -6.91      6.91 o 
   1   9   0     5616.35     5286.72     18.91 o 
   2   9   0     3603.53     3444.58     16.72 o 
   3   9   0      248.47      286.21      6.19 o 
   4   9   0      663.18      666.37     11.15 o 
   5   9   0        9.86        9.97      3.23 o 
   6   9   0      473.98      503.20     13.77 o 
   7   9   0      455.02      483.93     15.41 o 
   8   9   0        3.21       -1.45      6.72 o 
   0  10   0     1569.03     1472.34     16.32 o 
   1  10   0     5946.72     5682.37     23.99 o 
   2  10   0      120.93      156.41      4.26 o 
   3  10   0      434.96      463.15      7.63 o 
   4  10   0       89.44       94.10      6.73 o 
   5  10   0       62.97       55.46      4.85 o 
   6  10   0       76.08       87.04      7.04 o 
   7  10   0        0.49        1.30      5.84 o 
   8  10   0       11.46       19.99     10.57 o 
   1  11   0     1807.36     1869.27     13.60 o 
   2  11   0       27.49       37.35      2.87 o 
   3  11   0     3031.72     3039.09     24.96 o 
   4  11   0     2857.70     2722.14     36.26 o 
   5  11   0       32.34       33.13      4.42 o 
   6  11   0      863.81      851.77     20.13 o 
   7  11   0       19.85       16.94      5.45 o 
   8  11   0        5.68        1.19      7.81 o 
   0  12   0      980.10     1083.90     13.90 o 
   1  12   0       64.20       34.94      2.22 o 
   2  12   0        1.54        2.61      1.59 o 
   3  12   0        1.56        8.68      2.29 o 
   4  12   0       80.03       77.49      9.77 o 
   5  12   0      126.84      131.93      6.90 o 
   6  12   0      122.47      125.05      8.02 o 
   7  12   0       57.83       60.79      7.09 o 
   8  12   0       17.77       19.26      6.37 o 
   1  13   0     4098.43     3835.52     21.07 o 
   2  13   0     2905.88     3114.99     17.74 o 
   3  13   0      574.74      564.95      9.79 o 
   4  13   0     5367.77     5250.94     37.61 o 
   5  13   0       23.55       26.83      4.42 o 
   6  13   0      729.35      711.67     18.14 o 
   7  13   0       11.66       10.20      6.40 o 
   8  13   0        0.29        1.76      8.13 o 
   0  14   0     1864.00     1646.07     20.77 o 
   1  14   0     4267.12     4497.35     23.64 o 
   2  14   0       53.99       65.83      3.44 o 
   3  14   0      762.89      756.22     11.50 o 
   4  14   0       55.67       56.51      5.29 o 
   5  14   0       14.17       15.43      3.41 o 
   6  14   0       89.62       92.02      7.16 o 
   7  14   0       21.56       19.19      6.16 o 
   8  14   0        7.75       16.62      7.34 o 
   1  15   0     5833.54     5752.66     27.75 o 
   2  15   0     5699.93     5331.89     31.68 o 
   3  15   0      171.90      141.72      4.96 o 
   4  15   0      785.62      771.75     13.30 o 
   5  15   0       23.27       22.66      3.51 o 
   6  15   0       97.87       83.46      6.69 o 
   7  15   0      215.14      217.87     12.23 o 
   8  15   0        3.48       -7.25      7.25 o 
   0  16   0      256.86      285.14      9.55 o 
   1  16   0     2917.73     3003.84     20.86 o 
   2  16   0      735.02      685.24     13.94 o 
   3  16   0       40.66       26.14      3.08 o 
   4  16   0      190.03      185.90      7.17 o 
   5  16   0       62.43       67.28      5.14 o 
   6  16   0      144.43      138.35      8.11 o 
   7  16   0       69.62       65.43      7.72 o 
   8  16   0        0.22       13.60      8.64 o 
   1  17   0     4651.12     4589.88     26.41 o 
   2  17   0     2212.16     2408.69     18.84 o 
   3  17   0     2927.99     2812.59     20.83 o 
   4  17   0     1605.58     1544.35     19.19 o 
   5  17   0      492.62      447.49     11.40 o 
   6  17   0       52.82       54.51      6.08 o 
   7  17   0        7.15       10.34      7.38 o 
   8  17   0       14.21       22.16     11.53 o 
   0  18   0     5928.76     6027.78     45.13 o 
   1  18   0       62.21      114.59     23.28 o 
   2  18   0        6.54       20.18      4.17 o 
   3  18   0      525.98      462.46      8.71 o 
   4  18   0       88.14       99.70      5.23 o 
   5  18   0     1296.94     1249.61     21.18 o 
   6  18   0       25.35       33.31      6.25 o 
   7  18   0      261.94      281.95     18.17 o 
   8  18   0       40.83       81.37     18.99 o 
   1  19   0     3607.05     3549.10     24.58 o 
   2  19   0      627.82      550.05      9.77 o 
   3  19   0     1499.91     1590.85     15.07 o 
   4  19   0       19.76       16.32      2.99 o 
   5  19   0       86.58       99.16      6.42 o 
   6  19   0      366.29      347.91     14.36 o 
   7  19   0      199.65      209.14     15.56 o 
   0  20   0     2453.54     2788.27     32.76 o 
   1  20   0      452.21      547.41     21.68 o 
   2  20   0     2436.00     2325.43     19.89 o 
   3  20   0      555.23      539.75      9.90 o 
   4  20   0       30.22       33.35      3.78 o 
   5  20   0      396.45      392.92     11.32 o 
   6  20   0       36.54       43.60      7.99 o 
   7  20   0       64.64       64.43      9.73 o 
   1  21   0      389.88      404.53      9.14 o 
   2  21   0      235.82      285.43      9.73 o 
   3  21   0      665.87      713.57     11.70 o 
   4  21   0      414.76      378.85      9.63 o 
   5  21   0        0.75        7.27      4.74 o 
   6  21   0       16.94       24.29      7.33 o 
   7  21   0       57.79       72.27     10.01 o 
   0  22   0     3289.19     3451.76     37.97 o 
   1  22   0      707.30      727.02     16.09 o 
   2  22   0      204.28      209.91      6.62 o 
   3  22   0     1716.96     1650.61     18.77 o 
   4  22   0       16.44       27.71      4.16 o 
   5  22   0      197.83      180.74      8.95 o 
   6  22   0       19.93       20.70      6.14 o 
   7  22   0        8.01        1.09      7.12 o 
   1  23   0      527.95      584.65     11.24 o 
   2  23   0       47.76       38.62      3.72 o 
   3  23   0        0.76       13.67      3.88 o 
   4  23   0      220.23      231.36      8.69 o 
   5  23   0       66.19       63.17      6.19 o 
   6  23   0        0.51        5.24      6.52 o 
   7  23   0       11.79       13.99     10.86 o 
   0  24   0     3165.74     3228.98     38.70 o 
   1  24   0      680.44      689.59     14.69 o 
   2  24   0      659.64      667.20     11.80 o 
   3  24   0      682.65      654.82     12.50 o 
   4  24   0        0.62        2.68      3.68 o 
   5  24   0      172.01      177.60      9.27 o 
   6  24   0       77.68       76.35      9.40 o 
   7  24   0       83.52       71.21      8.90 o 
   1  25   0      124.96      147.14      7.67 o 
   2  25   0      792.13      769.13     13.50 o 
   3  25   0      524.16      511.70     10.92 o 
   4  25   0        0.39       -1.65      3.82 o 
   5  25   0       44.04       26.21      5.24 o 
   6  25   0        0.04        1.10      7.23 o 
   7  25   0        0.58       -0.41      7.66 o 
   0  26   0       94.74      109.67      8.54 o 
   1  26   0       18.03       26.80      4.23 o 
   2  26   0     1939.85     1852.18     22.20 o 
   3  26   0      394.97      374.32      9.56 o 
   4  26   0        2.01        5.49      4.02 o 
   5  26   0      455.12      427.19     15.46 o 
   6  26   0      166.32      168.39     12.82 o 
   7  26   0       41.91       29.84     17.15 o 
   1  27   0      107.43      117.11      6.90 o 
   2  27   0        0.30       47.31      8.23 o 
   3  27   0        1.01        6.96      4.00 o 
   4  27   0      104.32       94.00      6.98 o 
   5  27   0      172.13      163.90     10.18 o 
   6  27   0        1.66        7.96      9.19 o 
   7  27   0       13.00        0.39     14.91 o 
   0  28   0     1113.77     1210.83     26.03 o 
   1  28   0      119.31      116.39      6.23 o 
   2  28   0      173.08      182.98      8.25 o 
   3  28   0       85.71       88.99      5.86 o 
   4  28   0      104.48      101.01      7.05 o 
   5  28   0      255.77      252.35     13.98 o 
   6  28   0       42.33       37.61      7.73 o 
   7  28   0       69.95       88.85     24.64 o 
   1  29   0       71.37       92.53      5.86 o 
   2  29   0      157.86      167.24      8.21 o 
   3  29   0       11.21       17.52      4.72 o 
   4  29   0       23.80       21.46      5.48 o 
   5  29   0        2.95       10.97      6.70 o 
   6  29   0       38.76       22.37      7.73 o 
   7  29   0       30.76       40.51     20.77 o 
   0  30   0     1608.02     1640.28     37.28 o 
   1  30   0       61.84       62.28      5.18 o 
   2  30   0      279.61      282.04     10.27 o 
   3  30   0      441.24      419.40     12.70 o 
   4  30   0        6.33        7.67      6.22 o 
   5  30   0       15.61        8.60      7.28 o 
   6  30   0        8.19        2.60      7.71 o 
   1  31   0      363.22      383.96     10.92 o 
   2  31   0      130.20      153.09      8.17 o 
   3  31   0      334.24      348.07     12.13 o 
   4  31   0      222.32      219.41     15.13 o 
   5  31   0       17.99       18.10      8.58 o 
   6  31   0        5.97       24.33     11.02 o 
   0  32   0       98.64      113.66     10.85 o 
   1  32   0      119.00      127.93      7.83 o 
   2  32   0      275.28      275.79     10.40 o 
   3  32   0      454.69      431.39     14.28 o 
   4  32   0      118.44      124.55     12.55 o 
   5  32   0       72.98       60.79     10.85 o 
   6  32   0       47.82       24.63     19.57 o 
   1  33   0      258.71      289.69     10.84 o 
   2  33   0       36.92       37.20      5.66 o 
   3  33   0       23.32       21.44      6.29 o 
   4  33   0       68.13       84.90     10.78 o 
   5  33   0       59.68       47.23     14.33 o 
   0  34   0      330.33      364.53     17.57 o 
   1  34   0      295.10      329.69     11.63 o 
   2  34   0        6.48        2.23      4.67 o 
   3  34   0       14.82       12.26      5.17 o 
   4  34   0        0.33        0.97      8.70 o 
   5  34   0      102.89       64.51     15.88 o 
   1  35   0       33.87       50.02      6.36 o 
   2  35   0       16.55       14.55      5.09 o 
   3  35   0      112.86      141.92      9.18 o 
   4  35   0       59.52       65.41     10.32 o 
   5  35   0       19.74       19.08     11.84 o 
   0  36   0        2.26       10.12      7.28 o 
   1  36   0       85.13      108.36      7.54 o 
   2  36   0      104.75      114.39      8.20 o 
   3  36   0      220.28      202.45     12.21 o 
   4  36   0       43.78       24.21     15.76 o 
   5  36   0        6.80       20.01     14.41 o 
   1  37   0       63.40       67.29      6.93 o 
   2  37   0      514.90      490.40     14.85 o 
   3  37   0       68.87       70.33      9.11 o 
   4  37   0       16.88       13.09      7.91 o 
   0  38   0       60.40       41.15      8.79 o 
   1  38   0        2.46        2.31      5.22 o 
   2  38   0       10.97       43.09      7.17 o 
   3  38   0       27.55       32.08      9.88 o 
   4  38   0       27.45       25.48      9.65 o 
   1  39   0      112.84      112.62      8.79 o 
   2  39   0      236.91      248.41     11.56 o 
   3  39   0       26.53       31.06      7.32 o 
   4  39   0       27.41       25.98     11.82 o 
   0  40   0       15.72       14.84      8.32 o 
   1  40   0       48.45       33.93      7.21 o 
   2  40   0       16.00       26.74      7.08 o 
   3  40   0        5.73       -2.17      7.25 o 
   4  40   0       29.77       33.99     13.18 o 
   1  41   0       81.35       91.66      8.34 o 
   2  41   0       18.15       11.97      7.93 o 
   3  41   0       45.50       30.85      9.07 o 
   0  42   0       12.02       12.54      9.71 o 
   1  42   0        1.59        3.40      7.43 o 
   2  42   0        0.40        3.12      7.26 o 
   3  42   0        3.06       -5.21     13.65 o 
   1  43   0       16.84       18.88      6.22 o 
   2  43   0        4.90        6.92     19.15 o 
   3  43   0        0.61      -17.46     17.46 o 
   0  44   0       39.76       44.05     17.11 o 
   1  44   0        2.45        5.49      9.51 o 
   1  45   0        3.18       11.52     21.34 o 
  -8   1   1       31.57       23.25     10.51 o 
  -7   1   1       79.59       83.25      7.20 o 
  -6   1   1      201.83      210.02      8.64 o 
  -5   1   1      465.64      498.23     11.05 o 
  -4   1   1     1442.04     1442.20     11.66 o 
  -3   1   1      513.69      562.13      6.41 o 
  -2   1   1     5828.12     5613.15     41.05 o 
   1   1   1    20750.18    19890.63    140.50 o 
   2   1   1     6927.66     7198.17     23.37 o 
   3   1   1    14601.01    14866.51     42.16 o 
   4   1   1     5261.77     4928.37     43.12 o 
   5   1   1      155.98      160.52      6.27 o 
   6   1   1     1542.89     1490.47     21.37 o 
   7   1   1       98.04      131.69     10.14 o 
   8   1   1       29.38       23.24      7.73 o 
  -8   2   1       22.33       35.76      7.38 o 
  -7   2   1       51.78       53.01      6.56 o 
  -6   2   1      333.55      354.17     10.64 o 
  -5   2   1      825.56      802.05     13.78 o 
  -4   2   1      309.69      304.33      5.68 o 
  -3   2   1        5.26       14.60      2.06 o 
  -2   2   1      133.08      186.80      4.98 o 
  -1   2   1     4237.14     5011.28     38.06 o 
   1   2   1     5372.62     5661.05     27.97 o 
   2   2   1      196.04      220.64      3.20 o 
   3   2   1       46.28       90.34      4.69 o 
   4   2   1        1.83        8.81      2.65 o 
   5   2   1      396.22      374.47      9.53 o 
   6   2   1       75.21       99.94      6.64 o 
   7   2   1      443.87      476.19     15.22 o 
   8   2   1        6.15       22.43      7.97 o 
  -8   3   1       65.84       75.35      9.45 o 
  -7   3   1      582.33      668.18     17.47 o 
  -6   3   1      406.26      408.39     11.42 o 
  -5   3   1      252.92      248.14      7.52 o 
  -4   3   1     4214.99     4248.06     23.76 o 
  -3   3   1      829.14      852.38      7.24 o 
  -2   3   1     9369.43     9631.09     46.28 o 
  -1   3   1       45.97       64.42      2.22 o 
   1   3   1    14896.04    13734.24     62.71 o 
   2   3   1     3342.07     3225.91     13.00 o 
   3   3   1       38.89       51.55      2.65 o 
   4   3   1      144.75      158.45      4.35 o 
   5   3   1      448.02      420.88      9.50 o 
   6   3   1      466.98      497.01     12.59 o 
   7   3   1       50.34       71.66      7.33 o 
   8   3   1      125.73      140.95     11.24 o 
  -8   4   1       51.66       49.15      8.48 o 
  -7   4   1       81.24       84.01      7.49 o 
  -6   4   1      118.94      130.46      7.14 o 
  -5   4   1       88.51      100.38      5.24 o 
  -4   4   1      875.35      810.46     11.06 o 
  -3   4   1     6749.15     6614.22     37.83 o 
  -2   4   1     3910.19     3676.56     13.22 o 
  -1   4   1      650.84      889.98      9.27 o 
   1   4   1      240.74      282.72      4.01 o 
   2   4   1       32.42       83.41      4.74 o 
   3   4   1      518.00      632.96      7.47 o 
   4   4   1      250.01      229.97      5.08 o 
   5   4   1      405.79      422.36      9.99 o 
   6   4   1      102.94      109.95      6.90 o 
   7   4   1        0.89        6.15      5.29 o 
   8   4   1        1.95        6.88      6.99 o 
  -8   5   1        8.62       20.35      7.24 o 
  -7   5   1      217.90      211.66     10.75 o 
  -6   5   1       77.86       72.29      5.39 o 
  -5   5   1     1065.06     1058.18     14.85 o 
  -4   5   1     3393.24     3226.18     22.23 o 
  -3   5   1     1758.20     1769.19     13.41 o 
  -2   5   1     2149.16     1838.79     10.02 o 
  -1   5   1    44113.53    40432.52    166.61 o 
   0   5   1      439.42      321.86      6.82 o 
   2   5   1     3120.89     3377.10     15.17 o 
   3   5   1     1236.13     1115.78     10.12 o 
   4   5   1      841.19      836.98      9.69 o 
   5   5   1        1.16        7.37      3.09 o 
   6   5   1       98.55      103.29      6.96 o 
   7   5   1        1.85        4.05      5.32 o 
   8   5   1      143.98      148.95     12.21 o 
  -8   6   1        1.55       12.77      7.68 o 
  -7   6   1      216.85      207.86     11.73 o 
  -6   6   1      173.70      188.99      8.37 o 
  -5   6   1      681.00      674.39     12.73 o 
  -4   6   1      322.62      329.62      7.01 o 
  -3   6   1      284.74      276.38      5.67 o 
  -1   6   1    42994.18    38281.58    161.95 o 
   0   6   1     2543.41     2739.50     14.80 o 
   1   6   1      831.26     1013.24      7.56 o 
   2   6   1     4701.90     4620.03     19.24 o 
   3   6   1     3601.03     3501.67     14.61 o 
   4   6   1      234.20      247.71      5.52 o 
   5   6   1      807.51      832.81     16.03 o 
   6   6   1       29.69       36.93      4.73 o 
   7   6   1       29.69       18.85      5.87 o 
   8   6   1      146.05      176.45     12.81 o 
  -8   7   1        0.48       -0.77      6.64 o 
  -7   7   1      217.52      232.40     12.15 o 
  -6   7   1      396.39      401.75     12.47 o 
  -5   7   1      673.25      656.76     12.37 o 
  -4   7   1      230.07      255.95      6.41 o 
  -3   7   1       96.41      101.66      3.69 o 
  -2   7   1      380.67      380.59      5.21 o 
  -1   7   1    16135.52    15920.82     96.94 o 
   0   7   1    16063.74    15228.14     87.68 o 
   1   7   1    11841.42    11116.07     38.47 o 
   2   7   1     2188.44     2327.38     15.63 o 
   3   7   1      515.04      543.21      8.56 o 
   4   7   1      635.66      632.17     11.30 o 
   5   7   1       12.45       14.22      3.76 o 
   6   7   1      381.19      379.54     11.13 o 
   7   7   1       78.72       92.22      7.26 o 
   8   7   1        4.25       20.97      7.68 o 
  -8   8   1       37.02       49.19      8.49 o 
  -7   8   1      116.67      128.49      9.75 o 
  -6   8   1        3.92       12.59      4.70 o 
  -5   8   1      378.58      355.23      9.16 o 
  -4   8   1        0.46        4.52      2.33 o 
  -3   8   1     6391.52     6806.65     29.43 o 
  -2   8   1      597.45      584.87      7.74 o 
  -1   8   1    14639.65    14912.31     71.01 o 
   0   8   1       70.26       59.82      3.82 o 
   1   8   1      192.46      248.86      3.59 o 
   2   8   1     9728.26     9563.35     41.59 o 
   3   8   1     3184.56     3232.94     20.81 o 
   4   8   1     1235.01     1167.30     14.69 o 
   5   8   1     1107.87     1061.61     17.23 o 
   6   8   1      143.00      157.73      7.83 o 
   7   8   1       17.01       18.76      7.71 o 
   8   8   1       34.87       40.26      8.47 o 
  -8   9   1        0.05        5.81      7.23 o 
  -7   9   1        2.47        3.85      5.23 o 
  -6   9   1       75.87       77.27      6.61 o 
  -5   9   1       96.10      100.87      5.97 o 
  -4   9   1      210.57      220.59      5.99 o 
  -3   9   1      107.85      126.72      4.24 o 
  -2   9   1     1715.92     1645.02     10.31 o 
  -1   9   1        8.24       23.08      1.34 o 
   0   9   1     4582.87     4649.64     16.08 o 
   1   9   1     7453.68     7716.48     23.42 o 
   2   9   1       41.69       23.53      2.41 o 
   3   9   1     2169.85     2178.20     18.73 o 
   4   9   1     1431.24     1392.82     16.40 o 
   5   9   1       82.59      106.51      6.45 o 
   6   9   1       56.03       63.10      6.05 o 
   7   9   1      197.87      191.05     11.10 o 
   8   9   1       17.59       27.01      8.12 o 
  -8  10   1      116.24      116.43     10.17 o 
  -7  10   1        1.11        4.16      6.88 o 
  -6  10   1      414.96      388.53     13.38 o 
  -5  10   1      423.32      436.24     13.31 o 
  -4  10   1       21.53       24.20      2.54 o 
  -3  10   1     6115.76     5687.47     31.97 o 
  -2  10   1     2394.27     2281.69     11.97 o 
  -1  10   1      168.70      244.98      3.91 o 
   0  10   1     4793.61     5278.22     18.04 o 
   1  10   1       57.59       54.27      3.67 o 
   2  10   1     1794.60     1768.92     19.09 o 
   3  10   1       92.08       75.35      3.29 o 
   4  10   1      720.09      684.65     10.37 o 
   5  10   1      344.07      343.61     10.26 o 
   6  10   1        2.37        9.09      5.99 o 
   7  10   1      159.12      148.32     10.07 o 
   8  10   1        5.80       15.35      7.18 o 
  -8  11   1        5.78        8.63      7.74 o 
  -7  11   1      122.45      129.86      9.07 o 
  -6  11   1       34.50       42.65      6.23 o 
  -5  11   1      229.01      223.63      8.52 o 
  -4  11   1     1743.63     1730.96     16.57 o 
  -3  11   1       16.20       12.15      2.25 o 
  -2  11   1     4384.66     4862.64     19.53 o 
   0  11   1      832.04      851.90     19.45 o 
   1  11   1       32.20       49.86      1.59 o 
   2  11   1      160.03       95.69      3.45 o 
   3  11   1      866.61      777.79      8.50 o 
   4  11   1      850.40      795.20     14.52 o 
   5  11   1        0.73        7.12      4.03 o 
   6  11   1        2.24       16.70      5.83 o 
   7  11   1       14.60       14.61      5.74 o 
   8  11   1        3.06        2.02      9.23 o 
  -8  12   1      102.22      107.49     10.08 o 
  -7  12   1       44.84       46.05      6.47 o 
  -6  12   1      882.45      892.97     23.48 o 
  -5  12   1     1417.88     1370.94     19.93 o 
  -4  12   1     1359.99     1284.41     13.67 o 
  -3  12   1     4364.82     4535.92     26.43 o 
  -2  12   1     4662.52     5014.60     26.92 o 
  -1  12   1     6652.59     6656.29     31.20 o 
   0  12   1    14763.51    13666.22     56.85 o 
   1  12   1     1681.86     1731.31     13.39 o 
   2  12   1     2357.18     2274.00     16.02 o 
   3  12   1     2481.64     2501.06     20.78 o 
   4  12   1      336.06      379.37     10.31 o 
   5  12   1      295.25      289.74     10.31 o 
   6  12   1      248.42      226.87     10.15 o 
   7  12   1      319.61      342.11     14.35 o 
   8  12   1       49.71       61.24      8.05 o 
  -8  13   1       29.65       41.68      7.48 o 
  -7  13   1      134.00      116.02      8.81 o 
  -6  13   1       14.06       18.49      6.28 o 
  -5  13   1        3.17        8.75      3.82 o 
  -4  13   1     2067.99     2040.06     19.87 o 
  -3  13   1      428.76      463.86      6.82 o 
  -2  13   1      254.56      288.67      4.79 o 
  -1  13   1      165.76      165.79      6.80 o 
   0  13   1      206.39      356.77     31.20 o 
   1  13   1       22.79       28.80      2.36 o 
   3  13   1     2388.83     2304.58     25.67 o 
   4  13   1     1931.81     1822.17     20.52 o 
   5  13   1       13.18       19.39      5.48 o 
   6  13   1        2.01        6.32      4.60 o 
   7  13   1        1.29       -2.32      7.96 o 
   8  13   1        3.46       -0.14      6.91 o 
  -8  14   1      179.73      189.19     11.73 o 
  -7  14   1       73.41       65.91      7.55 o 
  -6  14   1       73.65       70.94      7.32 o 
  -5  14   1       53.99       59.42      4.64 o 
  -4  14   1      164.95      155.70      5.87 o 
  -3  14   1     4491.51     4067.67     33.61 o 
  -2  14   1     4996.70     4874.79     31.91 o 
  -1  14   1     5723.70     6139.90     33.60 o 
   0  14   1     2337.64     2579.50     24.03 o 
   1  14   1      359.65      387.86      5.28 o 
   2  14   1     7213.03     7326.26     28.43 o 
   3  14   1      785.65      750.49     14.70 o 
   4  14   1      675.07      641.01     12.48 o 
   5  14   1      863.72      861.50     16.15 o 
   6  14   1      339.38      354.66     11.25 o 
   7  14   1        6.90        3.30      5.42 o 
   8  14   1       26.70       36.31      8.72 o 
  -8  15   1        0.41        6.28      6.27 o 
  -7  15   1       16.27       12.47      5.82 o 
  -6  15   1       16.06       23.42      5.55 o 
  -5  15   1      161.46      155.73      7.61 o 
  -4  15   1        3.97        6.84      3.09 o 
  -3  15   1       55.32       63.84      3.11 o 
  -2  15   1      190.21      237.99      6.11 o 
  -1  15   1       51.73       64.08      7.64 o 
   0  15   1     1302.31     1258.89     18.45 o 
   1  15   1     1345.01     1312.45      9.90 o 
   2  15   1       42.19       21.67      3.12 o 
   3  15   1       47.31       50.15      3.50 o 
   4  15   1       16.45       17.10      3.68 o 
   5  15   1      139.38      143.19      7.38 o 
   6  15   1       96.90       93.07      6.65 o 
   7  15   1        7.51        4.00      6.01 o 
   8  15   1        0.72       20.45     10.55 o 
  -8  16   1       32.70       43.30      8.65 o 
  -7  16   1        4.67        9.64      6.14 o 
  -6  16   1       82.15       88.25      7.60 o 
  -5  16   1      493.00      458.55     12.19 o 
  -4  16   1       60.03       65.85      4.58 o 
  -3  16   1      731.47      768.12     10.46 o 
  -2  16   1       41.41       43.19      2.74 o 
  -1  16   1     4607.03     4421.75     22.07 o 
   0  16   1     4544.44     4393.42     41.49 o 
   1  16   1        5.58       11.14      1.37 o 
   2  16   1     7008.04     6751.83     26.96 o 
   3  16   1     1574.23     1540.46     16.13 o 
   4  16   1      471.28      445.19     10.52 o 
   5  16   1      853.22      821.75     15.87 o 
   6  16   1      161.31      168.37      9.12 o 
   7  16   1       32.82       22.79      6.79 o 
   8  16   1       67.03      112.98     19.69 o 
  -8  17   1        0.13       -3.68      8.31 o 
  -7  17   1       61.07       64.98      7.65 o 
  -6  17   1       96.19       97.24      8.09 o 
  -5  17   1        2.14        1.85      4.11 o 
  -4  17   1     1879.52     1851.36     32.27 o 
  -3  17   1        1.67        3.35      2.19 o 
  -2  17   1      537.99      501.12      7.09 o 
  -1  17   1     2176.85     2081.41     34.86 o 
   1  17   1      356.55      335.91      5.22 o 
   2  17   1        6.65       10.51      2.98 o 
   3  17   1      295.14      296.63      7.57 o 
   4  17   1      205.03      214.39      7.23 o 
   5  17   1       30.44       23.54      4.56 o 
   6  17   1        4.03       10.16      5.07 o 
   7  17   1        1.86        6.12      7.93 o 
  -8  18   1        9.64       11.72     11.36 o 
  -7  18   1        1.47        8.57      7.23 o 
  -6  18   1       76.93       83.49      7.82 o 
  -5  18   1      286.60      301.10     10.22 o 
  -4  18   1       93.69       75.61      4.45 o 
  -3  18   1      504.34      494.07      9.91 o 
  -2  18   1       12.18       21.19      2.74 o 
  -1  18   1       48.73       43.39      4.95 o 
   0  18   1     4038.41     4284.20     24.71 o 
   1  18   1        8.83       15.14      2.24 o 
   2  18   1      825.59      732.23     10.30 o 
   3  18   1     2465.14     2355.45     23.33 o 
   4  18   1      342.47      340.05      9.92 o 
   5  18   1      944.96      910.24     18.99 o 
   6  18   1      147.23      168.47     11.26 o 
   7  18   1      129.67      120.59     10.86 o 
  -8  19   1        4.32       26.20     12.81 o 
  -7  19   1       19.80       27.29      7.70 o 
  -6  19   1       96.52       92.98      9.56 o 
  -5  19   1      185.05      171.92      7.86 o 
  -4  19   1     1373.71     1338.95     15.84 o 
  -3  19   1      901.53      891.18     16.61 o 
  -2  19   1     1538.84     1548.38     14.91 o 
  -1  19   1     1641.46     1551.05     25.11 o 
   0  19   1     1290.25     1550.81     15.86 o 
   1  19   1      834.46      904.91      8.62 o 
   2  19   1       37.05       32.09      3.06 o 
   3  19   1     1402.00     1277.17     16.14 o 
   4  19   1       55.18       61.66      5.01 o 
   5  19   1       46.43       49.86      6.69 o 
   6  19   1       32.18       24.57      6.57 o 
   7  19   1        3.42       11.18      7.64 o 
  -8  20   1       42.85       47.61     24.55 o 
  -7  20   1       20.16       32.15     12.54 o 
  -6  20   1      412.92      400.61     14.26 o 
  -5  20   1      116.67       97.57      6.53 o 
  -4  20   1      626.00      578.58     10.71 o 
  -3  20   1     3548.70     3371.42     47.03 o 
  -2  20   1     2241.45     2154.66     28.52 o 
  -1  20   1       11.27       38.74      6.09 o 
   0  20   1      478.62      537.27     10.49 o 
   1  20   1      269.16      280.48     15.43 o 
   2  20   1       55.41       58.24      3.63 o 
   3  20   1     1311.35     1300.48     17.39 o 
   4  20   1      365.38      349.28     11.55 o 
   5  20   1      638.06      598.47     16.25 o 
   6  20   1       35.04       31.56      6.80 o 
   7  20   1        0.75       10.71      7.52 o 
  -7  21   1      149.68      177.52     12.06 o 
  -6  21   1      285.32      293.32     13.36 o 
  -5  21   1        0.47        1.75      5.28 o 
  -4  21   1      120.91      105.78      5.15 o 
  -3  21   1      125.54      140.65      6.00 o 
  -2  21   1      999.60      968.92     12.44 o 
  -1  21   1       82.82       81.19      4.01 o 
   0  21   1     1034.27     1010.02     12.02 o 
   1  21   1     5559.54     5263.89     32.64 o 
   2  21   1     1095.09     1016.16     14.89 o 
   3  21   1      106.05      109.63      5.91 o 
   4  21   1      138.27      132.34      7.21 o 
   5  21   1       10.58       13.64      5.89 o 
   6  21   1      356.54      335.37     14.23 o 
   7  21   1       16.67       30.45      8.70 o 
  -7  22   1        4.60       19.84      6.98 o 
  -6  22   1      222.05      208.89     11.87 o 
  -5  22   1      500.84      484.37     15.31 o 
  -4  22   1       25.14       29.13      3.56 o 
  -3  22   1       31.54       27.51      3.37 o 
  -2  22   1       31.94       34.30      3.53 o 
  -1  22   1     1447.74     1483.93     20.13 o 
   0  22   1      723.63      798.98     11.84 o 
   1  22   1      313.76      439.64     21.21 o 
   2  22   1      184.02      189.01      7.43 o 
   3  22   1      207.97      193.54      8.59 o 
   4  22   1       19.06       25.84      4.95 o 
   5  22   1        4.61        3.47      4.53 o 
   6  22   1       35.51       28.91     11.41 o 
   7  22   1       33.98       34.96      8.24 o 
  -7  23   1        2.23       21.46      8.08 o 
  -6  23   1       46.26       49.15     10.13 o 
  -5  23   1       10.04        4.21      5.33 o 
  -4  23   1      405.29      397.63     11.67 o 
  -3  23   1      235.89      224.11      6.98 o 
  -2  23   1      495.19      459.00      8.93 o 
  -1  23   1     1119.58     1222.09     14.90 o 
   0  23   1      584.30      704.03     11.41 o 
   1  23   1      653.75      705.08     12.71 o 
   2  23   1      605.59      599.01     12.39 o 
   3  23   1     1220.26     1147.77     17.29 o 
   4  23   1     1212.23     1159.21     19.63 o 
   5  23   1      269.16      237.27     10.33 o 
   6  23   1      295.82      275.95     12.18 o 
   7  23   1        1.42        2.46      7.33 o 
  -7  24   1       21.04       22.09      8.76 o 
  -6  24   1       16.02       11.77      6.33 o 
  -5  24   1       24.60       27.83      6.41 o 
  -4  24   1      296.67      260.92      9.84 o 
  -3  24   1       88.80       85.60      4.92 o 
  -2  24   1       10.71       16.03      3.58 o 
  -1  24   1       23.07       74.02      7.09 o 
   0  24   1      672.18      771.88     12.22 o 
   1  24   1      441.44      511.02     14.18 o 
   2  24   1     1654.37     1571.27     19.92 o 
   3  24   1       39.34       45.76      5.98 o 
   4  24   1      107.60       92.97      6.83 o 
   5  24   1      157.42      150.01      8.11 o 
   6  24   1      307.07      289.45     12.75 o 
   7  24   1        1.27        4.20      7.80 o 
  -7  25   1       61.73       66.78      9.40 o 
  -6  25   1      202.34      204.58     12.03 o 
  -5  25   1      221.24      200.14     10.75 o 
  -4  25   1     1004.25      977.35     35.51 o 
  -3  25   1        9.61       18.74      3.70 o 
  -2  25   1      631.32      580.85     11.51 o 
  -1  25   1     2141.89     2231.83     34.27 o 
   0  25   1      578.56      640.55     11.39 o 
   1  25   1     3351.28     3287.48     33.58 o 
   2  25   1       40.00       49.83      7.01 o 
   3  25   1       64.71       63.34      5.11 o 
   4  25   1      196.49      172.44      8.53 o 
   5  25   1       61.53       64.13      6.27 o 
   6  25   1      185.88      193.63     12.13 o 
   7  25   1      115.20      103.68     13.30 o 
  -7  26   1       58.45       36.60     17.95 o 
  -6  26   1        2.43       21.91      7.77 o 
  -5  26   1       55.85       63.32      8.54 o 
  -4  26   1       15.62       14.11      6.43 o 
  -3  26   1        0.66        9.92      3.52 o 
  -2  26   1      694.89      763.25     14.98 o 
   0  26   1        4.09       27.73      4.01 o 
   1  26   1      202.06      312.91     14.76 o 
   2  26   1        8.49       25.09      4.02 o 
   3  26   1       56.28       64.04      5.24 o 
   4  26   1       12.22       14.37      4.74 o 
   5  26   1       23.49       22.62      6.55 o 
   6  26   1       61.60       51.86      7.80 o 
   7  26   1        0.05       14.41     13.48 o 
  -7  27   1       84.91       55.23     19.83 o 
  -6  27   1      164.34      165.82     14.27 o 
  -5  27   1      211.77      210.97     12.75 o 
  -4  27   1      883.01      805.74     23.55 o 
  -3  27   1       70.70       68.81      5.48 o 
  -2  27   1     1326.67     1297.72     30.27 o 
  -1  27   1      482.17      514.67     12.19 o 
   0  27   1       55.59       67.36      4.99 o 
   1  27   1      349.90      373.06     10.77 o 
   2  27   1      225.40      213.56      8.48 o 
   3  27   1       32.54       28.38      4.43 o 
   4  27   1      221.60      179.57      8.88 o 
   5  27   1      154.36      135.37      8.91 o 
   6  27   1        3.93       -6.26      7.59 o 
   7  27   1        3.02       -9.20     18.79 o 
  -7  28   1       45.28       48.65     19.08 o 
  -6  28   1       31.63       35.36      9.46 o 
  -5  28   1        0.53       -6.47      6.47 o 
  -4  28   1        1.23       11.61     14.86 o 
  -3  28   1        0.37        5.01      4.58 o 
  -2  28   1        2.38       32.17      5.74 o 
  -1  28   1        3.80       36.60      5.79 o 
   0  28   1      144.24      147.67      6.82 o 
   1  28   1       36.34       53.42      5.28 o 
   2  28   1       32.36       49.41      5.18 o 
   3  28   1        7.87       10.77      4.30 o 
   4  28   1       15.16       20.00      5.33 o 
   5  28   1       71.35       83.65      7.76 o 
   6  28   1        0.10       10.47      7.21 o 
  -6  29   1       30.47       34.89      9.90 o 
  -5  29   1       57.66       52.36      9.55 o 
  -4  29   1      434.31      401.85     21.03 o 
  -3  29   1        6.75       12.76      4.50 o 
  -2  29   1      348.38      339.69     10.90 o 
  -1  29   1     1392.02     1482.23     22.24 o 
   0  29   1        4.75       24.39      4.87 o 
   1  29   1      486.84      484.86     12.53 o 
   2  29   1       66.47       71.98      5.65 o 
   3  29   1      422.88      394.21     12.61 o 
   4  29   1      355.20      320.43     12.74 o 
   5  29   1       20.99       15.06      6.13 o 
   6  29   1       89.68       83.82      9.83 o 
  -6  30   1        2.75        6.79     12.09 o 
  -5  30   1        2.32       16.66      7.86 o 
  -4  30   1      163.11      198.86     13.03 o 
  -3  30   1        8.30       18.49      5.78 o 
  -2  30   1       90.97      101.83      7.04 o 
  -1  30   1      152.87      208.69      8.60 o 
   0  30   1      421.84      480.80     13.77 o 
   1  30   1        0.03       35.41      5.97 o 
   2  30   1      365.01      383.68     12.70 o 
   3  30   1      142.17      153.88      8.84 o 
   4  30   1       11.95       14.50      5.71 o 
   5  30   1       63.85       49.60      7.24 o 
   6  30   1        0.45       -4.24      7.86 o 
  -6  31   1       13.71       28.13      9.24 o 
  -5  31   1       30.56       37.43      9.11 o 
  -4  31   1       84.77       96.87     10.16 o 
  -3  31   1       15.76       25.95      6.26 o 
  -2  31   1       14.86       19.56      4.67 o 
  -1  31   1        8.12       15.78      4.82 o 
   0  31   1      316.68      341.06     12.11 o 
   1  31   1     1535.76     1579.35     23.18 o 
   2  31   1       99.95      117.34      7.93 o 
   3  31   1      135.98      113.19      8.78 o 
   4  31   1       60.84       49.54      7.31 o 
   5  31   1        4.10       18.69      7.73 o 
   6  31   1       96.08       68.61     14.57 o 
  -5  32   1       17.34        7.09      7.71 o 
  -4  32   1       21.09       17.63      7.85 o 
  -3  32   1      419.76      420.45     17.17 o 
  -2  32   1      254.48      285.71     10.76 o 
  -1  32   1        3.74        5.12      4.34 o 
   0  32   1       76.68       94.03      7.57 o 
   2  32   1      198.91      201.50      9.98 o 
   3  32   1      115.18      109.98      8.89 o 
   4  32   1      239.85      214.81     11.74 o 
   5  32   1       55.20       77.81     12.84 o 
   6  32   1        1.37      -13.87     13.87 o 
  -5  33   1       48.92       37.58      9.66 o 
  -4  33   1       22.00       21.93      8.68 o 
  -3  33   1       63.83       72.75      8.89 o 
  -2  33   1      413.33      397.37     12.68 o 
  -1  33   1      233.55      232.88      9.75 o 
   0  33   1       42.08       50.25      6.51 o 
   1  33   1      597.02      585.86     15.13 o 
   2  33   1       55.12       65.98      6.42 o 
   3  33   1      125.80      131.88      9.06 o 
   4  33   1      156.14      147.69     10.41 o 
   5  33   1       22.55       21.77      9.07 o 
  -5  34   1      188.65      180.25     15.36 o 
  -4  34   1        2.41       -8.65      8.65 o 
  -3  34   1      238.76      236.84     12.82 o 
  -2  34   1      225.77      234.87     10.22 o 
  -1  34   1       16.15       27.97      5.35 o 
   0  34   1      392.79      409.37     13.10 o 
   1  34   1       41.82       70.61      6.82 o 
   2  34   1       54.92       71.83      7.25 o 
   3  34   1        4.24        9.53      5.06 o 
   4  34   1       13.90       17.20      7.09 o 
   5  34   1        5.89        6.22      9.17 o 
  -5  35   1       64.39       76.93     11.75 o 
  -4  35   1       61.89       47.76      9.39 o 
  -3  35   1       58.61       56.20      8.02 o 
  -2  35   1       79.46       77.82      7.62 o 
  -1  35   1      181.70      181.22      8.74 o 
   0  35   1        3.60       30.48      6.00 o 
   1  35   1        9.37       15.98      5.10 o 
   2  35   1       15.20       12.81      4.80 o 
   3  35   1       20.33       14.09      6.79 o 
   4  35   1       51.70       39.79      8.72 o 
   5  35   1       37.55       52.85     12.60 o 
  -5  36   1      124.06      145.92     21.01 o 
  -4  36   1       37.58       31.33      8.31 o 
  -3  36   1       29.91       30.82      7.62 o 
  -2  36   1       27.45       30.32      6.44 o 
  -1  36   1      160.39      172.97      8.82 o 
   0  36   1      137.52      161.28      9.30 o 
   1  36   1        0.17        4.54      5.15 o 
   2  36   1      128.40      134.94      8.67 o 
   3  36   1       41.35       41.61      6.53 o 
   4  36   1        6.84        9.54      7.98 o 
   5  36   1        3.57        4.60     14.77 o 
  -4  37   1        7.07        2.94      9.63 o 
  -3  37   1        2.12        8.88      9.39 o 
  -2  37   1        4.90        0.81      6.28 o 
  -1  37   1        9.31       18.58      6.31 o 
   0  37   1        0.17        4.36      5.67 o 
   1  37   1       25.57       12.22      5.64 o 
   2  37   1      240.63      243.04     11.34 o 
   3  37   1       36.58       48.11      7.11 o 
   4  37   1        2.06        3.59      8.68 o 
   5  37   1        0.17       -8.24     19.07 o 
  -4  38   1       12.12       14.58      9.60 o 
  -3  38   1      230.44      242.98     15.09 o 
  -2  38   1      113.51      115.34      9.88 o 
  -1  38   1      115.53      110.40      7.95 o 
   0  38   1       66.00       71.63      7.27 o 
   1  38   1       44.58       35.82      6.64 o 
   2  38   1       87.76      100.63      8.15 o 
   3  38   1      239.69      228.61     11.12 o 
   4  38   1       89.62       70.75     10.66 o 
  -4  39   1        5.96      -10.31     10.31 o 
  -3  39   1       20.10       16.99      8.34 o 
  -2  39   1        1.96       16.11      7.31 o 
  -1  39   1       57.68       72.67      8.48 o 
   0  39   1       64.05       82.70      8.06 o 
   1  39   1       35.03       48.41      7.21 o 
   2  39   1        8.45        4.45      6.67 o 
   3  39   1       46.24       29.87      9.50 o 
   4  39   1       25.61       35.74     40.43 o 
  -3  40   1        2.91       -0.75      7.70 o 
  -2  40   1        1.16        2.07      6.63 o 
  -1  40   1      175.97      196.52     12.06 o 
   0  40   1      245.51      254.76     12.02 o 
   1  40   1       34.70       37.99      9.34 o 
   2  40   1       17.04       26.94      7.23 o 
   3  40   1       59.22       59.96     13.00 o 
  -3  41   1        6.77       -6.80      9.81 o 
  -2  41   1       15.31       10.35      7.38 o 
  -1  41   1       34.27       43.40      8.30 o 
   0  41   1       74.10       90.24      8.51 o 
   1  41   1       11.95       19.52      7.18 o 
   2  41   1       92.04       89.16      9.01 o 
   3  41   1        1.17       17.16     15.97 o 
  -3  42   1      149.19      136.03     24.95 o 
  -2  42   1       93.89       85.95      8.79 o 
  -1  42   1        3.69        9.83      6.98 o 
   0  42   1      101.07      100.91      9.05 o 
   1  42   1        0.05        1.77      6.24 o 
   2  42   1       57.65       60.64      8.03 o 
   3  42   1        2.39       -8.54     19.74 o 
  -2  43   1        0.98       28.78     19.79 o 
  -1  43   1        0.31       -1.26      7.80 o 
   0  43   1       27.59       33.72      8.15 o 
   1  43   1       90.21      103.38      8.96 o 
   2  43   1        5.95        9.03     10.48 o 
  -2  44   1        1.96       49.93     22.12 o 
  -1  44   1       13.82        9.13     18.87 o 
   0  44   1        3.04       10.88     11.93 o 
   1  44   1       11.86       11.12      8.08 o 
   2  44   1       23.09       43.34     14.89 o 
   0  45   1       22.79       24.15     20.20 o 
  -8   0   2      212.08      215.52     18.18 o 
  -7   0   2        8.93       16.96      7.56 o 
  -6   0   2     1835.22     1890.36     44.15 o 
  -5   0   2     2724.15     2828.14     37.88 o 
  -4   0   2        6.80        8.64      2.35 o 
  -3   0   2      618.27      581.10      8.15 o 
  -2   0   2      164.26      219.54      4.83 o 
  -1   0   2     3945.00     4169.08     24.44 o 
   0   0   2     9994.80    10908.00     56.84 o 
   1   0   2     9026.23     8998.28     48.76 o 
   2   0   2    15580.95    15577.61    104.75 o 
   3   0   2      645.05      534.10      8.59 o 
   4   0   2      787.85      863.93     14.39 o 
   5   0   2      993.67     1117.03     33.51 o 
   6   0   2        8.27       16.81      7.82 o 
   7   0   2     1047.36     1025.51     34.34 o 
   8   0   2      454.24      573.66     28.89 o 
  -8   1   2        0.01       11.10      8.52 o 
  -7   1   2       59.09       67.59      6.41 o 
  -6   1   2       17.53       22.27      4.60 o 
  -5   1   2       74.73       90.84      5.82 o 
  -4   1   2      102.46       97.13      3.27 o 
  -3   1   2     1065.63      990.51      7.58 o 
  -2   1   2     4923.81     4517.84     23.02 o 
  -1   1   2     9142.70     9319.24     47.29 o 
   0   1   2     8054.20     7979.96     33.82 o 
   2   1   2      127.89      144.42      3.35 o 
   3   1   2      230.03      236.59      4.10 o 
   4   1   2      113.28      113.96      4.05 o 
   5   1   2      119.84      124.51      6.88 o 
   6   1   2       31.95       30.20      4.66 o 
   7   1   2        1.57       26.66      7.43 o 
   8   1   2       30.95       44.85      8.93 o 
  -8   2   2      220.02      239.53     14.90 o 
  -7   2   2       64.69       67.50      7.04 o 
  -6   2   2      218.40      229.90      8.85 o 
  -5   2   2      142.91      139.56      5.73 o 
  -4   2   2     1304.80     1226.60     10.81 o 
  -3   2   2     6838.39     6868.56     23.61 o 
  -2   2   2      240.93      187.32      3.19 o 
  -1   2   2     5106.55     5420.56     22.68 o 
   0   2   2     2763.09     2432.12      9.37 o 
   1   2   2     2221.73     2435.76     14.09 o 
   2   2   2     2058.80     2169.08     11.36 o 
   3   2   2       57.47       36.36      1.84 o 
   4   2   2     3003.22     2942.31     23.94 o 
   5   2   2     1482.07     1522.32     20.65 o 
   6   2   2       35.61       62.27      5.67 o 
   7   2   2      134.84      143.45     10.42 o 
   8   2   2       19.48       25.44      8.40 o 
  -8   3   2       24.25       37.58      8.69 o 
  -7   3   2       41.25       34.94      6.55 o 
  -6   3   2        1.87        3.79      5.49 o 
  -5   3   2      322.76      318.20      8.24 o 
  -4   3   2      977.51      982.57      9.61 o 
  -3   3   2       27.92       27.89      2.13 o 
  -2   3   2     2210.02     2441.04     11.77 o 
  -1   3   2      755.14      875.45      6.05 o 
   0   3   2     4536.03     4583.35     12.39 o 
   1   3   2     4121.34     3793.33     20.11 o 
   2   3   2     2087.50     2308.59     13.46 o 
   3   3   2       64.41       88.97      2.96 o 
   4   3   2       39.32       41.83      3.07 o 
   5   3   2       12.54       13.62      3.99 o 
   6   3   2      156.60      138.72      8.52 o 
   7   3   2       52.25       65.73      7.16 o 
   8   3   2       63.82       59.01      8.73 o 
  -8   4   2        9.11       14.43      7.44 o 
  -7   4   2       16.41       20.44      7.61 o 
  -6   4   2      552.35      541.69     14.05 o 
  -5   4   2      573.87      568.53     10.28 o 
  -4   4   2     1717.31     1677.36     11.60 o 
  -3   4   2     4681.82     4463.98     27.10 o 
  -2   4   2      214.08      257.88      4.09 o 
  -1   4   2     7316.54     7226.67     40.00 o 
   0   4   2    31934.98    28768.49    264.41 o 
   1   4   2       40.34       58.93      2.10 o 
   2   4   2     8695.68     8770.57     26.49 o 
   3   4   2     1883.06     1741.54     12.50 o 
   4   4   2       26.60       30.39      2.69 o 
   5   4   2      301.85      270.37      9.07 o 
   6   4   2       32.54       32.82      5.06 o 
   7   4   2       46.08       48.05      6.55 o 
   8   4   2       33.34       41.99      8.39 o 
  -8   5   2       12.18       21.80      7.41 o 
  -7   5   2      189.36      174.52     10.32 o 
  -6   5   2        1.36        4.79      4.30 o 
  -5   5   2        6.50        7.58      3.05 o 
  -4   5   2     2017.53     1964.45     15.02 o 
  -3   5   2      168.11      176.57      4.05 o 
  -2   5   2     2445.65     2450.24     13.63 o 
  -1   5   2    11335.21    11992.92     48.64 o 
   0   5   2     8611.46     8503.76     45.67 o 
   1   5   2     7438.80     7641.72     30.28 o 
   2   5   2     2491.77     2941.10     14.61 o 
   3   5   2     1450.66     1399.52     11.27 o 
   4   5   2      613.67      609.96      9.13 o 
   5   5   2      293.22      257.92      8.22 o 
   6   5   2       95.80      124.43      7.78 o 
   7   5   2        1.56        0.57      5.81 o 
   8   5   2        1.07       -0.99      7.70 o 
  -8   6   2        8.61       10.88      8.61 o 
  -7   6   2       39.04       28.97      6.20 o 
  -6   6   2       93.43      115.43      7.45 o 
  -5   6   2     1450.11     1412.11     16.79 o 
  -4   6   2     2367.21     2275.12     24.59 o 
  -3   6   2     2476.48     2493.92     19.46 o 
  -2   6   2      351.48      429.39      5.13 o 
  -1   6   2      284.88      249.16      4.14 o 
   0   6   2     5248.48     4985.31     15.41 o 
   1   6   2       29.83       59.31      1.85 o 
   2   6   2    11658.62    11435.02     31.29 o 
   3   6   2     1302.62     1216.54     10.67 o 
   4   6   2       17.59       36.63      2.77 o 
   5   6   2      725.50      672.90     12.82 o 
   6   6   2      121.41      109.94      7.59 o 
   7   6   2       62.37       82.87      7.97 o 
   8   6   2        0.38        7.89      9.00 o 
  -8   7   2        5.91        0.70      6.50 o 
  -7   7   2      134.63      156.02     10.49 o 
  -6   7   2      109.62      103.34      7.07 o 
  -5   7   2      481.31      465.55      9.85 o 
  -4   7   2      676.60      671.02     11.58 o 
  -3   7   2      365.46      418.75      5.83 o 
  -2   7   2     2536.91     2452.06     12.66 o 
  -1   7   2     5144.79     5133.90     26.28 o 
   0   7   2     1431.65     1648.54      8.92 o 
   1   7   2     3641.14     3680.89     18.66 o 
   2   7   2     3846.51     3934.94     19.85 o 
   3   7   2     4456.99     4293.61     27.87 o 
   4   7   2      339.76      332.01      7.08 o 
   5   7   2     1468.42     1401.27     20.02 o 
   6   7   2      929.07      916.72     18.42 o 
   7   7   2       60.56       75.25      7.36 o 
   8   7   2       27.15       37.09      8.46 o 
  -8   8   2      206.41      239.30     13.66 o 
  -7   8   2       43.25       51.02      7.32 o 
  -6   8   2      117.66      108.33      7.32 o 
  -5   8   2      680.75      693.04     11.89 o 
  -4   8   2     1427.75     1385.98     14.80 o 
  -3   8   2     2912.77     2849.32     20.71 o 
  -2   8   2     2400.06     2908.97     12.29 o 
  -1   8   2      191.01      195.90      3.27 o 
   0   8   2     2864.76     2756.93     15.75 o 
   1   8   2       67.11      122.22      2.75 o 
   2   8   2      959.07     1110.19     10.75 o 
   3   8   2      563.19      566.96      8.16 o 
   4   8   2     1940.73     1844.49     16.39 o 
   5   8   2     1390.82     1484.48     20.73 o 
   6   8   2      120.09      129.48      7.91 o 
   7   8   2      141.05      131.01      8.89 o 
   8   8   2       40.23       47.58      8.32 o 
  -8   9   2        1.50       14.67     11.96 o 
  -7   9   2      107.65      130.61      9.97 o 
  -6   9   2      214.83      217.04      9.64 o 
  -5   9   2     1344.02     1302.97     17.92 o 
  -4   9   2     2352.85     2311.70     19.01 o 
  -3   9   2      178.06      150.96      4.17 o 
  -2   9   2     2011.17     2178.70     10.99 o 
  -1   9   2      398.84      479.87      5.30 o 
   0   9   2     5858.52     5482.33     27.79 o 
   1   9   2     8071.08     7706.16     45.24 o 
   2   9   2       37.40       29.98      2.18 o 
   3   9   2      941.16      853.69     10.61 o 
   4   9   2      347.62      357.52      7.46 o 
   5   9   2       44.20       40.75      4.80 o 
   6   9   2      120.60      132.78      8.06 o 
   7   9   2       11.36       11.62      5.03 o 
   8   9   2       61.91       64.39      9.06 o 
  -8  10   2       25.39       16.59     10.37 o 
  -7  10   2        4.22        8.73      6.00 o 
  -6  10   2      260.82      277.01     10.68 o 
  -5  10   2       10.86        8.19      3.31 o 
  -4  10   2      761.20      735.64     10.74 o 
  -3  10   2       10.65       11.23      1.43 o 
  -2  10   2       50.46       75.85      2.93 o 
  -1  10   2        7.28       12.26      1.68 o 
   0  10   2      501.06      468.69      5.24 o 
   1  10   2     4029.42     4010.70     15.06 o 
   2  10   2      548.09      498.94      8.08 o 
   3  10   2      269.11      255.92      6.03 o 
   4  10   2      322.80      330.39      7.88 o 
   5  10   2        4.19        4.40      3.68 o 
   6  10   2       35.18       32.38      5.39 o 
   7  10   2      295.62      300.11     11.64 o 
   8  10   2       27.20       19.82     11.87 o 
  -8  11   2        0.16       -0.56      7.09 o 
  -7  11   2      168.69      164.24      9.59 o 
  -6  11   2       21.42       23.95      5.49 o 
  -5  11   2     1457.27     1427.29     20.98 o 
  -4  11   2      322.32      336.15      6.89 o 
  -3  11   2     1459.18     1327.68     12.62 o 
  -2  11   2     9931.75     9438.91     30.78 o 
  -1  11   2     5509.53     5434.30     30.62 o 
   0  11   2     3135.87     3422.63     15.20 o 
   1  11   2     3204.20     2912.14     12.56 o 
   2  11   2      930.11     1004.96     10.83 o 
   3  11   2      794.31      790.09     10.18 o 
   4  11   2     1492.78     1436.40     19.16 o 
   5  11   2       10.18       13.50      3.76 o 
   6  11   2      211.67      216.12      9.81 o 
   7  11   2       11.63       16.91      7.97 o 
   8  11   2        4.43       12.08      8.68 o 
  -8  12   2       10.53        2.86      7.69 o 
  -7  12   2        5.59       10.81      6.25 o 
  -6  12   2        7.61        3.74      4.73 o 
  -5  12   2      339.74      335.88     11.62 o 
  -4  12   2        8.10        9.99      2.85 o 
  -3  12   2       10.80       20.83      1.84 o 
  -2  12   2     3014.97     3424.46     15.47 o 
  -1  12   2     6641.16     7463.93     23.26 o 
   0  12   2      677.40      701.67      7.51 o 
   1  12   2      205.47      227.43      4.54 o 
   2  12   2       18.07       34.67      2.42 o 
   3  12   2       80.53       87.96      4.07 o 
   4  12   2        0.18        9.67      3.27 o 
   5  12   2        1.05        7.44      3.86 o 
   6  12   2        3.54        5.45      5.08 o 
   7  12   2       64.78       68.28      7.38 o 
   8  12   2        6.70       12.11      7.61 o 
  -8  13   2        7.57       -8.16      8.16 o 
  -7  13   2      248.50      265.50     12.04 o 
  -6  13   2       30.61       30.50      5.20 o 
  -5  13   2      650.41      606.96     15.53 o 
  -4  13   2     2243.48     2232.78     23.15 o 
  -3  13   2      118.93      101.11      3.30 o 
  -2  13   2    10737.30    10562.60     62.38 o 
  -1  13   2     2170.69     2178.78     12.93 o 
   0  13   2     1514.95     1502.69     10.87 o 
   1  13   2     4429.97     4091.82     17.67 o 
   2  13   2     2033.85     2264.70     15.78 o 
   3  13   2     3121.20     3113.61     25.36 o 
   4  13   2     2573.68     2506.26     27.94 o 
   5  13   2      326.85      307.10     10.76 o 
   6  13   2      352.27      382.08     13.39 o 
   7  13   2        3.91       17.13      5.80 o 
   8  13   2       17.96       13.62      8.82 o 
  -8  14   2       26.17       44.31      9.52 o 
  -7  14   2       16.16       21.94      6.44 o 
  -6  14   2        1.38        7.23      5.61 o 
  -5  14   2      668.19      682.62     16.29 o 
  -4  14   2      686.60      643.21     11.26 o 
  -3  14   2      157.66      119.07      3.61 o 
  -2  14   2      518.39      607.60      7.79 o 
  -1  14   2     2512.58     2700.07     14.67 o 
   0  14   2       81.42       90.45      3.33 o 
   1  14   2      398.17      354.90      5.45 o 
   2  14   2      258.30      370.71      6.46 o 
   3  14   2      103.45      113.13      5.42 o 
   4  14   2       28.82       29.18      4.56 o 
   5  14   2      291.90      282.87      9.94 o 
   6  14   2      108.42      101.63      8.26 o 
   7  14   2      169.17      183.95     10.61 o 
   8  14   2        0.21       16.48      9.76 o 
  -8  15   2       15.98       33.26      7.41 o 
  -7  15   2      458.25      457.40     16.59 o 
  -6  15   2      124.39      121.53      9.00 o 
  -5  15   2      248.71      259.69     10.88 o 
  -4  15   2     2146.71     2090.16     23.27 o 
  -3  15   2      100.84       89.99      3.13 o 
  -2  15   2      714.54      686.64      8.43 o 
  -1  15   2      498.42      473.16      6.41 o 
   0  15   2     3292.38     3314.02     19.59 o 
   1  15   2     4421.06     4300.93     24.94 o 
   2  15   2        4.63       11.99      2.53 o 
   3  15   2     3419.71     3497.07     26.70 o 
   4  15   2      400.10      393.09     10.11 o 
   5  15   2      879.40      838.99     16.35 o 
   6  15   2      225.53      213.20     10.94 o 
   7  15   2       32.92       34.04      6.63 o 
   8  15   2       45.81       43.19     14.64 o 
  -8  16   2       43.03       57.21      8.78 o 
  -7  16   2      139.54      136.97      9.40 o 
  -6  16   2       24.36       27.64      5.96 o 
  -5  16   2        2.39        4.54      4.55 o 
  -4  16   2      839.68      849.25     14.38 o 
  -3  16   2        4.36       11.18      1.86 o 
  -2  16   2     1202.54     1238.63     11.71 o 
  -1  16   2      108.04       98.66      3.40 o 
   0  16   2      932.96      953.39     10.50 o 
   1  16   2       78.18      120.27      3.48 o 
   2  16   2       28.81       33.34      3.37 o 
   3  16   2      673.04      631.17     11.33 o 
   4  16   2       27.98       30.33      4.38 o 
   5  16   2      456.37      420.30     13.49 o 
   6  16   2       56.04       42.96      7.88 o 
   7  16   2        6.81        2.33      6.61 o 
   8  16   2       13.23       22.44     14.63 o 
  -8  17   2        0.55       -4.33      8.82 o 
  -7  17   2       95.75       97.38      8.60 o 
  -6  17   2      196.82      197.15     10.84 o 
  -5  17   2       83.81       77.86      6.82 o 
  -4  17   2      182.53      186.93      7.57 o 
  -3  17   2      334.47      290.29      6.77 o 
  -2  17   2     2809.13     2765.66     17.71 o 
  -1  17   2     2507.60     2358.75     23.34 o 
   0  17   2       30.36       53.89      3.28 o 
   1  17   2       38.00       37.20      2.14 o 
   2  17   2      453.35      394.69      7.96 o 
   3  17   2     1738.47     1705.82     21.30 o 
   4  17   2      980.35      952.38     16.66 o 
   5  17   2      349.29      317.15     13.31 o 
   6  17   2      527.44      520.41     18.16 o 
   7  17   2        9.12        6.65      7.43 o 
   8  17   2        4.37       20.71     15.42 o 
  -8  18   2       13.19       -8.00     12.99 o 
  -7  18   2       52.31       59.36      6.76 o 
  -6  18   2      249.38      260.18     11.08 o 
  -5  18   2      338.80      339.03     11.80 o 
  -4  18   2       65.63       60.31      4.84 o 
  -3  18   2      785.08      830.70     11.74 o 
  -2  18   2       46.91       61.47      3.35 o 
  -1  18   2     2297.14     2277.47     31.84 o 
   0  18   2     2608.05     2639.24     23.45 o 
   1  18   2       80.55      134.93      4.97 o 
   2  18   2     3695.82     3492.60     22.98 o 
   3  18   2     1410.25     1285.95     18.66 o 
   4  18   2       90.53       94.22      7.08 o 
   5  18   2       23.15       30.66      5.46 o 
   6  18   2       53.90       53.11      8.18 o 
   7  18   2       26.03       21.06      7.34 o 
  -8  19   2        8.60       65.43     26.25 o 
  -7  19   2       59.55       53.20      6.84 o 
  -6  19   2       42.15       38.44      6.13 o 
  -5  19   2     1016.36      980.32     19.85 o 
  -4  19   2      260.33      255.50      8.56 o 
  -3  19   2        2.01       -1.08      2.68 o 
  -2  19   2      632.40      613.28      8.81 o 
  -1  19   2      173.80      256.66      9.09 o 
   0  19   2     4757.65     4891.93     32.58 o 
   1  19   2     3791.23     3608.57     24.65 o 
   2  19   2      230.64      214.25      7.99 o 
   3  19   2       30.00       33.49      4.73 o 
   4  19   2       97.88       99.65      7.47 o 
   5  19   2      107.20      104.07      8.10 o 
   6  19   2      271.04      228.66     11.83 o 
   7  19   2        6.72        0.18     11.48 o 
  -7  20   2       30.01       29.93      7.63 o 
  -6  20   2       92.68       91.02      7.57 o 
  -5  20   2       22.94       32.71      4.74 o 
  -4  20   2       93.48       83.35      5.99 o 
  -3  20   2     2303.07     2250.15     30.36 o 
  -2  20   2       35.73       33.58      5.31 o 
  -1  20   2      360.10      337.02     11.29 o 
   0  20   2     2304.12     2473.35     35.01 o 
   1  20   2       61.86       96.60      7.78 o 
   2  20   2     1006.47     1019.79     15.91 o 
   3  20   2       77.21       75.01      6.06 o 
   4  20   2      830.24      769.09     17.46 o 
   5  20   2      140.81      143.82      9.10 o 
   6  20   2      182.72      177.82     11.27 o 
   7  20   2       46.56       33.49      8.04 o 
  -7  21   2       68.97       52.33      8.48 o 
  -6  21   2       83.18       77.97      6.61 o 
  -5  21   2      265.90      270.14     10.09 o 
  -4  21   2      207.61      190.09      8.40 o 
  -3  21   2      509.58      468.33      9.42 o 
  -2  21   2     5458.83     5256.09     60.05 o 
  -1  21   2      420.88      437.43     10.59 o 
   0  21   2      284.78      347.11      8.23 o 
   1  21   2     1468.54     1449.84     19.19 o 
   2  21   2       41.19       51.54      4.87 o 
   3  21   2      711.30      694.71     15.41 o 
   4  21   2      191.01      181.40      9.73 o 
   5  21   2      217.65      202.93     10.68 o 
   6  21   2        4.28       15.14      6.41 o 
   7  21   2        9.20        0.57      6.80 o 
  -7  22   2       32.30       28.12      9.24 o 
  -6  22   2      102.32      111.45      8.41 o 
  -5  22   2      704.80      667.04     17.81 o 
  -4  22   2        1.25       -0.58      4.35 o 
  -3  22   2      636.30      630.66     11.54 o 
  -2  22   2      165.44      195.59      7.72 o 
  -1  22   2      790.32      859.41     14.86 o 
   0  22   2      324.05      351.26      7.96 o 
   1  22   2      662.33      644.73     12.32 o 
   2  22   2      495.21      507.20     11.83 o 
   3  22   2       48.48       50.31      5.33 o 
   4  22   2      748.94      738.12     16.23 o 
   5  22   2      171.51      174.56     10.11 o 
   6  22   2       31.25       24.37      6.60 o 
   7  22   2       42.52       62.39      8.75 o 
  -7  23   2        8.93       14.19      7.64 o 
  -6  23   2        1.00        2.07      7.54 o 
  -5  23   2       60.12       49.98      6.91 o 
  -4  23   2       52.08       56.26      5.74 o 
  -3  23   2       17.20       19.54      4.21 o 
  -2  23   2       75.99       79.21      5.17 o 
  -1  23   2      145.90      171.39      7.70 o 
   0  23   2        2.64       17.39      3.59 o 
   1  23   2      410.08      425.18      9.72 o 
   2  23   2        2.52       -3.23      4.09 o 
   3  23   2      683.06      673.48     13.70 o 
   4  23   2        5.95        7.15      4.52 o 
   5  23   2      126.33      131.08      8.20 o 
   6  23   2       43.57       31.74      6.24 o 
   7  23   2      106.41      113.76     10.48 o 
  -7  24   2       27.56       10.54     11.26 o 
  -6  24   2       14.09        7.68      9.07 o 
  -5  24   2      657.04      680.84     19.61 o 
  -4  24   2        9.65        8.70      4.96 o 
  -3  24   2       64.12       85.31      8.37 o 
  -2  24   2      443.17      487.08     11.31 o 
  -1  24   2      331.75      352.29     10.42 o 
   0  24   2     1035.94     1111.06     14.63 o 
   1  24   2      589.02      603.46     11.49 o 
   2  24   2     3495.75     3398.86     37.80 o 
   3  24   2       27.98       25.21      4.44 o 
   4  24   2      149.33      129.74      7.68 o 
   5  24   2       40.61       36.09      5.84 o 
   6  24   2       68.93       68.03      7.54 o 
   7  24   2       68.20       82.12     13.11 o 
  -7  25   2       23.29       13.35      9.78 o 
  -6  25   2       51.96       64.62      9.67 o 
  -5  25   2       49.96       42.71      7.93 o 
  -4  25   2       10.31        4.33      4.94 o 
  -3  25   2       96.55       97.20     12.78 o 
  -2  25   2      211.09      232.69      8.36 o 
  -1  25   2      577.84      629.83     14.05 o 
   0  25   2      394.06      482.56     11.40 o 
   1  25   2      161.21      187.58      7.07 o 
   2  25   2       20.88       54.83     14.53 o 
   3  25   2      154.84      159.79      7.41 o 
   4  25   2       26.05       18.18      4.87 o 
   5  25   2      103.28      105.36      7.98 o 
   6  25   2        3.23       13.51      5.79 o 
   7  25   2        0.31       -2.96     12.43 o 
  -7  26   2        0.07        4.47     14.19 o 
  -6  26   2        4.61       17.80     10.31 o 
  -5  26   2       16.34       24.48      6.89 o 
  -4  26   2      267.11      251.54     12.95 o 
  -3  26   2     2015.62     2069.35     37.45 o 
  -2  26   2       20.83       26.48      4.89 o 
  -1  26   2     1633.47     1747.34     30.85 o 
   0  26   2     3307.62     3485.24     28.59 o 
   1  26   2       55.15       65.35      4.95 o 
   2  26   2     1727.09     1646.22     21.66 o 
   3  26   2       27.16       28.65      4.53 o 
   4  26   2      366.30      342.93     11.77 o 
   5  26   2       55.66       55.85      6.76 o 
   6  26   2       57.95       58.82      7.64 o 
  -6  27   2        2.19       17.37     13.15 o 
  -5  27   2        6.02       -2.82     11.03 o 
  -4  27   2      208.29      230.02     13.15 o 
  -3  27   2      187.93      224.39     13.55 o 
  -2  27   2      341.98      307.93      9.83 o 
  -1  27   2       92.71      137.03      7.99 o 
   1  27   2      406.85      413.84     10.33 o 
   2  27   2        0.41       17.01      7.93 o 
   3  27   2        6.30        6.52      4.19 o 
   4  27   2        6.25        4.41      4.49 o 
   5  27   2        3.79        3.60      7.66 o 
   6  27   2        8.96        0.20      5.77 o 
  -6  28   2      229.37      232.31     16.87 o 
  -5  28   2       44.93       61.26      9.41 o 
  -4  28   2      181.43      169.37     11.57 o 
  -3  28   2     1155.82     1138.75     29.92 o 
  -2  28   2        8.91       18.59      4.42 o 
  -1  28   2     1240.16     1260.40     24.01 o 
   0  28   2      959.32     1052.32     19.29 o 
   1  28   2      368.30      383.86     11.20 o 
   2  28   2      857.27      815.68     16.03 o 
   3  28   2      376.85      360.44     11.23 o 
   4  28   2        9.54       16.65      4.94 o 
   5  28   2       42.55       45.54      6.69 o 
   6  28   2        0.04        2.11      7.51 o 
  -6  29   2      189.06      223.57     17.51 o 
  -5  29   2       10.27        7.66      7.91 o 
  -4  29   2       12.28       18.59      8.42 o 
  -3  29   2       67.64       60.72      7.53 o 
  -2  29   2        1.14        7.40      4.76 o 
  -1  29   2       28.83       66.71      6.00 o 
   0  29   2       30.27       67.13      6.68 o 
   1  29   2      312.53      297.25     10.19 o 
   2  29   2      112.78      133.37      8.46 o 
   3  29   2       50.47       58.26      5.90 o 
   4  29   2       28.34       29.13      5.41 o 
   5  29   2      131.76      152.86      9.80 o 
   6  29   2       15.06       11.47      8.19 o 
  -6  30   2      158.50      147.03     20.86 o 
  -5  30   2       57.74       30.72      9.71 o 
  -4  30   2       28.02        9.03      7.30 o 
  -3  30   2       37.30       53.47      6.98 o 
  -2  30   2       80.70      100.93      7.49 o 
  -1  30   2      328.00      346.69     10.57 o 
   0  30   2      190.95      193.77      9.19 o 
   1  30   2      107.32      102.39      6.89 o 
   2  30   2      125.14      112.84      7.94 o 
   3  30   2       97.84       90.93      7.20 o 
   4  30   2      102.94      101.63      8.56 o 
   5  30   2      295.10      260.44     12.92 o 
   6  30   2        0.22        0.22      9.18 o 
  -6  31   2       13.10       23.72     11.47 o 
  -5  31   2        5.89       20.43      8.77 o 
  -4  31   2        2.13       -2.78      6.38 o 
  -3  31   2      103.67      107.63      8.78 o 
  -2  31   2      444.26      450.57     16.69 o 
  -1  31   2        4.92       14.21      4.59 o 
   0  31   2        0.62        5.09      4.83 o 
   1  31   2       24.67       26.06      4.99 o 
   2  31   2      120.06      115.41      7.18 o 
   3  31   2      213.13      208.15     10.21 o 
   4  31   2        9.21        6.33      5.59 o 
   5  31   2       57.52       60.41      7.58 o 
   6  31   2       49.20       53.10     14.45 o 
  -5  32   2       14.24       27.24      9.83 o 
  -4  32   2       83.68       79.92     10.13 o 
  -3  32   2      232.25      228.90     12.00 o 
  -2  32   2        8.28       20.73      6.58 o 
  -1  32   2       76.51       69.96      5.66 o 
   0  32   2       14.90        7.70      5.34 o 
   1  32   2        5.46       11.12      4.63 o 
   2  32   2      147.74      154.52      8.52 o 
   3  32   2        0.71        6.28      5.55 o 
   4  32   2      387.37      352.63     14.45 o 
   5  32   2       55.36       64.09      8.37 o 
   6  32   2        0.28       12.71     10.02 o 
  -5  33   2       58.72       62.40     10.93 o 
  -4  33   2      169.07      173.05     12.99 o 
  -3  33   2       13.21        8.88      7.09 o 
  -2  33   2      455.02      428.30     15.69 o 
  -1  33   2       25.77       14.89      4.73 o 
   0  33   2      219.34      243.47     10.89 o 
   1  33   2      313.42      334.93     12.79 o 
   2  33   2      488.38      499.23     14.43 o 
   3  33   2       96.05       81.92      8.29 o 
   4  33   2       31.46       37.48      7.43 o 
   5  33   2        3.64       -7.44      7.44 o 
  -5  34   2        3.74       -3.83      9.73 o 
  -4  34   2       10.52       -7.16      7.16 o 
  -3  34   2       44.22       24.04      6.61 o 
  -2  34   2       99.52      104.99     10.36 o 
  -1  34   2      228.37      231.81     10.75 o 
   0  34   2        8.01       13.97      5.56 o 
   1  34   2        2.94       14.59      5.87 o 
   2  34   2      558.37      542.27     16.60 o 
   3  34   2       75.06       74.02      8.09 o 
   4  34   2       11.80       13.43      6.62 o 
   5  34   2        9.43       25.48      7.80 o 
  -5  35   2       26.46       24.63      9.60 o 
  -4  35   2       20.09       17.46      8.73 o 
  -3  35   2       52.95       54.97      8.28 o 
  -2  35   2      352.75      389.10     17.66 o 
  -1  35   2      707.49      766.87     18.27 o 
   0  35   2       28.35       19.83      5.77 o 
   1  35   2       68.83       76.14      7.27 o 
   2  35   2       20.96       26.08      6.62 o 
   3  35   2       93.91       97.77      9.81 o 
   4  35   2       81.46       56.67     12.36 o 
  -5  36   2       34.89       38.28     15.88 o 
  -4  36   2      131.59      132.34     12.31 o 
  -3  36   2      118.63      133.03     10.92 o 
  -2  36   2        3.21        6.65     10.57 o 
  -1  36   2      209.81      202.86     10.72 o 
   0  36   2       63.57       70.75      7.60 o 
   1  36   2       35.42       47.44      6.97 o 
   2  36   2        0.85       13.36      6.34 o 
   3  36   2       76.60       62.53      8.45 o 
   4  36   2        0.29       11.20      7.31 o 
  -4  37   2      151.73      178.37     13.57 o 
  -3  37   2      148.82      148.03     12.06 o 
  -2  37   2       16.48       15.16      6.38 o 
  -1  37   2       34.51       37.22      6.73 o 
   0  37   2      166.44      188.94     10.07 o 
   1  37   2      201.41      224.66     11.41 o 
   2  37   2        4.87        5.37      6.09 o 
   3  37   2       15.57       19.36      6.70 o 
   4  37   2       65.44       56.71      9.58 o 
  -4  38   2       42.31       38.00      9.59 o 
  -3  38   2        0.48       12.82      8.43 o 
  -2  38   2       15.84       18.05      6.35 o 
  -1  38   2        4.36       -6.88      6.88 o 
   0  38   2        7.14       14.23      6.09 o 
   1  38   2       82.48       86.97      8.56 o 
   2  38   2       30.62       43.23      8.35 o 
   3  38   2        2.82       14.09      6.46 o 
   4  38   2       26.51       11.00     12.90 o 
  -4  39   2       21.62       -3.27     13.21 o 
  -3  39   2        3.08        3.51      8.53 o 
  -2  39   2      117.58      127.61     10.07 o 
  -1  39   2        1.74       11.51      7.15 o 
   0  39   2       31.92       32.67      7.14 o 
   1  39   2       62.87       59.10      7.93 o 
   2  39   2       81.53       75.37      9.61 o 
   3  39   2      128.54      133.08     11.22 o 
   4  39   2        3.30        7.87     12.89 o 
  -3  40   2        0.52        0.80      7.11 o 
  -2  40   2        8.34       14.41      7.17 o 
  -1  40   2        6.55       23.71      7.82 o 
   0  40   2       19.52       22.31      8.01 o 
   1  40   2       15.57       14.07      6.52 o 
   2  40   2        3.93       23.89      7.95 o 
   3  40   2        3.34       15.01      9.66 o 
  -3  41   2       20.60      -10.45     10.98 o 
  -2  41   2      181.59      171.01     11.72 o 
  -1  41   2       33.46       29.91      7.94 o 
   0  41   2       12.90        9.03      6.74 o 
   1  41   2      107.13      119.51     10.03 o 
   2  41   2       11.32        9.79      7.78 o 
   3  41   2       81.49       55.46     14.26 o 
  -2  42   2        0.35       -1.63     10.03 o 
  -1  42   2        5.28       13.91      7.95 o 
   0  42   2        8.96        8.88      7.19 o 
   1  42   2        1.68       13.58      7.36 o 
   2  42   2        8.77       10.96     13.97 o 
   3  42   2       26.79       45.16     20.98 o 
  -2  43   2       27.03       39.52     14.49 o 
  -1  43   2       29.83       15.12     11.10 o 
   0  43   2       80.41       83.90     12.24 o 
   1  43   2       95.38       95.94     12.44 o 
   2  43   2       20.01       20.62     23.37 o 
  -1  44   2        4.71        4.02     14.89 o 
   0  44   2       13.54       46.73     23.72 o 
   1  44   2        2.52      -25.56     25.56 o 
   0  45   2       26.58       27.81     19.76 o 
  -8   1   3       81.10       82.73     11.57 o 
  -7   1   3      135.36      150.93     10.21 o 
  -6   1   3      664.34      649.62     14.11 o 
  -5   1   3     3491.20     3536.36     28.95 o 
  -4   1   3     1868.96     1849.44     16.55 o 
  -3   1   3     2661.28     2664.39     15.19 o 
  -2   1   3     7771.12     7587.38     21.45 o 
  -1   1   3     1262.48     1250.56      7.26 o 
   0   1   3     1974.21     2012.33     11.84 o 
   1   1   3     4096.16     4069.68     22.57 o 
   2   1   3      314.56      367.92      5.51 o 
   3   1   3     1695.42     1718.52     12.54 o 
   4   1   3        7.10       16.01      2.55 o 
   5   1   3     1261.23     1275.16     26.59 o 
   6   1   3      321.60      341.74     13.12 o 
   7   1   3       20.95        9.71      6.55 o 
   8   1   3       59.19       49.93     10.65 o 
  -8   2   3        0.90        7.41      9.24 o 
  -7   2   3        5.53       13.07      5.41 o 
  -6   2   3        2.35       -4.29      4.29 o 
  -5   2   3      171.31      184.71      7.36 o 
  -4   2   3      181.24      191.94      4.84 o 
  -3   2   3      281.83      293.94      5.11 o 
  -2   2   3      795.96      873.25      6.76 o 
  -1   2   3       12.47       21.78      1.26 o 
   0   2   3      505.00      478.04      4.95 o 
   1   2   3     2461.57     2367.35     16.65 o 
   2   2   3     3827.88     3850.10     17.68 o 
   3   2   3     1051.26     1086.08     10.10 o 
   4   2   3      115.37      119.86      4.78 o 
   5   2   3       28.36       28.92      4.48 o 
   6   2   3      199.44      191.23     11.07 o 
   7   2   3        2.20       11.00      6.54 o 
   8   2   3        0.46       20.47      8.74 o 
  -8   3   3        7.67        1.78     11.83 o 
  -7   3   3      225.37      250.39     12.64 o 
  -6   3   3      111.75      115.35      6.84 o 
  -5   3   3     1074.17     1054.22     15.83 o 
  -4   3   3     2415.26     2431.29     16.80 o 
  -3   3   3      478.85      556.24      6.75 o 
  -2   3   3     3465.08     3659.41     16.66 o 
  -1   3   3      714.90      768.34      6.79 o 
   0   3   3    12089.14    12272.94     36.52 o 
   1   3   3     3309.45     3158.56     16.11 o 
   2   3   3      111.70       89.07      3.21 o 
   3   3   3     7577.64     7320.60     29.37 o 
   4   3   3      654.58      668.86     10.31 o 
   5   3   3        7.23        9.51      4.02 o 
   6   3   3      137.95      135.57      8.75 o 
   7   3   3        0.07        7.13      8.33 o 
   8   3   3      108.51      143.21     11.68 o 
  -8   4   3      123.90      162.20     11.82 o 
  -7   4   3        8.51       20.25      6.62 o 
  -6   4   3      142.07      140.22      7.18 o 
  -5   4   3       42.45       48.44      4.62 o 
  -4   4   3      158.61      159.94      4.25 o 
  -3   4   3       83.98      107.58      3.13 o 
  -2   4   3      156.55      117.14      2.93 o 
  -1   4   3    12253.13    11958.05     47.85 o 
   0   4   3     2846.18     2508.05     11.49 o 
   1   4   3       67.37      119.81      2.94 o 
   2   4   3      142.52      144.23      3.92 o 
   3   4   3       78.16       94.50      4.42 o 
   4   4   3     1097.80     1057.84     12.98 o 
   5   4   3      806.03      764.85     15.29 o 
   6   4   3       39.05       34.79      5.98 o 
   7   4   3       65.75       64.27      7.26 o 
   8   4   3       27.61       37.91     10.36 o 
  -8   5   3        6.91       16.27      8.26 o 
  -7   5   3      257.99      253.93     12.50 o 
  -6   5   3       47.57       43.86      4.90 o 
  -5   5   3       83.87       85.58      5.49 o 
  -4   5   3      324.49      316.79      5.90 o 
  -3   5   3     2149.85     2005.36     13.14 o 
  -2   5   3     6097.12     5879.71     21.92 o 
  -1   5   3       47.12       54.22      2.33 o 
   0   5   3     5179.39     5115.94     23.73 o 
   1   5   3     6115.97     6287.90     23.40 o 
   2   5   3      149.02      203.68      4.71 o 
   3   5   3     3731.92     3849.16     23.03 o 
   4   5   3      296.03      318.77      7.62 o 
   5   5   3      135.68      149.04      7.51 o 
   6   5   3      779.73      766.32     17.24 o 
   7   5   3      337.70      376.03     14.19 o 
   8   5   3       57.30       64.07      9.73 o 
  -8   6   3       15.16       17.20      7.33 o 
  -7   6   3      163.63      179.86     10.84 o 
  -6   6   3     1160.50     1206.60     18.81 o 
  -5   6   3        8.35       11.67      3.36 o 
  -4   6   3     1066.08     1073.70     10.75 o 
  -3   6   3      524.74      362.62      5.84 o 
  -2   6   3     4751.48     5113.50     19.99 o 
  -1   6   3      149.09      155.55      3.13 o 
   0   6   3      338.50      491.62      5.08 o 
   1   6   3      133.16      103.61      2.76 o 
   2   6   3     3736.67     3769.27     23.04 o 
   3   6   3      185.92      141.69      4.72 o 
   4   6   3      240.90      260.85      6.71 o 
   5   6   3      171.61      159.16      7.60 o 
   6   6   3      681.54      666.01     16.15 o 
   7   6   3      331.68      365.47     14.94 o 
   8   6   3       45.63       45.54      9.08 o 
  -8   7   3       73.54       72.15      9.03 o 
  -7   7   3        1.99        4.34      5.91 o 
  -6   7   3       25.48       22.93      4.70 o 
  -5   7   3      851.48      850.86     14.05 o 
  -4   7   3     1701.39     1676.82     14.46 o 
  -3   7   3        5.29        7.54      2.01 o 
  -2   7   3     7381.53     8074.44     25.43 o 
  -1   7   3      245.69      341.73      4.73 o 
   0   7   3     3891.12     4007.34     18.02 o 
   1   7   3     4223.23     4412.96     16.76 o 
   2   7   3     1223.79     1248.60     10.87 o 
   3   7   3     1799.74     1761.75     15.73 o 
   4   7   3       83.16      101.16      4.65 o 
   5   7   3       99.26      104.66      6.56 o 
   6   7   3       51.25       60.32      6.56 o 
   7   7   3        0.92       17.00      6.30 o 
   8   7   3       59.00       61.06     10.55 o 
  -8   8   3       32.04       49.18      8.81 o 
  -7   8   3       32.87       24.88      5.76 o 
  -6   8   3      523.53      551.06     13.26 o 
  -5   8   3      279.47      271.92      7.65 o 
  -4   8   3      121.80      111.67      4.13 o 
  -3   8   3     4947.27     5007.03     25.51 o 
  -2   8   3        3.34        4.11      1.41 o 
  -1   8   3     2910.50     2912.18     14.13 o 
   0   8   3      607.84      481.25      5.02 o 
   1   8   3     2021.63     2392.82     12.63 o 
   2   8   3     2471.94     2444.68     15.39 o 
   3   8   3       44.46       50.57      3.44 o 
   4   8   3     2891.68     2812.85     21.69 o 
   5   8   3        4.93        9.28      4.83 o 
   6   8   3      169.42      151.01      8.49 o 
   7   8   3       46.51       54.56      5.97 o 
   8   8   3        0.57       -0.67      8.80 o 
  -8   9   3       70.57       92.32      9.92 o 
  -7   9   3       70.42       61.95      7.94 o 
  -6   9   3        0.28        0.92      4.62 o 
  -5   9   3      732.91      705.09     11.92 o 
  -4   9   3     1359.95     1293.63     15.74 o 
  -3   9   3       44.85       50.02      2.24 o 
  -2   9   3     1733.89     1685.31     11.15 o 
  -1   9   3     1198.77     1334.01      9.89 o 
   0   9   3      535.91      552.70      5.85 o 
   1   9   3      564.32      688.74      7.80 o 
   2   9   3     1137.35     1335.79     11.17 o 
   3   9   3      453.91      457.73      7.81 o 
   4   9   3      998.06     1011.04     13.32 o 
   5   9   3       38.84       39.48      4.92 o 
   6   9   3       37.20       41.81      5.49 o 
   7   9   3       93.41       87.62      7.43 o 
   8   9   3       14.58       15.81     14.95 o 
  -8  10   3       97.47      124.54     10.81 o 
  -7  10   3       34.68       37.00     11.12 o 
  -6  10   3      182.98      180.95      9.41 o 
  -5  10   3       71.16       78.57      4.54 o 
  -4  10   3      226.94      216.15      5.86 o 
  -3  10   3     2038.45     2002.58     13.04 o 
  -2  10   3      558.01      495.95      5.45 o 
  -1  10   3    12045.55    11775.62     31.61 o 
   0  10   3     1781.54     1768.10     11.84 o 
   1  10   3     3997.16     4325.17     19.86 o 
   2  10   3     2946.42     2995.98     18.16 o 
   3  10   3        3.18        3.63      2.09 o 
   4  10   3     2582.03     2355.51     20.20 o 
   5  10   3       13.04       30.02      4.71 o 
   6  10   3        2.85       -1.88      4.90 o 
   7  10   3        3.13        9.40      5.16 o 
   8  10   3       53.96       68.54     16.39 o 
  -8  11   3       24.23       18.21      7.08 o 
  -7  11   3       67.08       68.70      7.86 o 
  -6  11   3        1.11       -1.59      4.85 o 
  -5  11   3       39.37       61.70      5.28 o 
  -4  11   3       28.51       42.10      5.00 o 
  -3  11   3      278.03      275.76      4.40 o 
  -2  11   3       40.78       32.87      1.69 o 
  -1  11   3      954.95      868.62      9.42 o 
   0  11   3      257.38      236.55      4.46 o 
   1  11   3      219.93      173.70      3.74 o 
   2  11   3      587.00      629.88      8.73 o 
   3  11   3        5.63       13.45      1.96 o 
   4  11   3        6.86        6.90      2.69 o 
   5  11   3      265.57      220.32      8.99 o 
   6  11   3       43.35       58.63      5.92 o 
   7  11   3        1.79        8.23      6.17 o 
   8  11   3        1.35       -2.43     16.65 o 
  -8  12   3       14.40       13.04      9.63 o 
  -7  12   3       34.64       37.82      6.43 o 
  -6  12   3      212.25      240.59     11.21 o 
  -5  12   3        2.58        8.65      4.18 o 
  -4  12   3      839.24      788.08     12.32 o 
  -3  12   3     1513.32     1508.08     15.52 o 
  -2  12   3      513.62      598.83      6.21 o 
  -1  12   3    10909.54    11434.82     45.78 o 
   0  12   3      500.49      464.19      6.14 o 
   1  12   3    13653.01    13314.78     41.70 o 
   2  12   3     5613.80     4990.48     29.80 o 
   3  12   3     1182.57     1135.18     14.82 o 
   4  12   3      632.08      579.63      9.94 o 
   5  12   3     1186.49     1186.12     19.47 o 
   6  12   3       13.41        6.97      5.18 o 
   7  12   3       43.91       45.85      9.55 o 
   8  12   3       11.77       -0.34     11.67 o 
  -8  13   3       17.74       28.20      9.15 o 
  -7  13   3       89.91      103.88      8.40 o 
  -6  13   3       81.54       80.14      7.25 o 
  -5  13   3      211.99      189.23      8.45 o 
  -4  13   3      238.50      248.91      7.10 o 
  -3  13   3      174.74      201.73      4.34 o 
  -2  13   3     2756.70     2796.96     14.21 o 
  -1  13   3      513.99      426.48     10.71 o 
   0  13   3      853.92      849.81      8.77 o 
   1  13   3      542.29      612.24      6.61 o 
   2  13   3      449.21      473.13      8.01 o 
   3  13   3      214.79      204.00      5.84 o 
   4  13   3     2095.51     2026.91     19.61 o 
   5  13   3       16.72       17.49      5.15 o 
   6  13   3       80.53       80.75      7.90 o 
   7  13   3        0.05        8.41      7.13 o 
   8  13   3        8.52      -23.28     23.28 o 
  -8  14   3       42.78       67.12     10.85 o 
  -7  14   3       17.62       16.68      7.22 o 
  -6  14   3      628.92      579.02     16.54 o 
  -5  14   3       26.24       29.22      4.90 o 
  -4  14   3      931.38      936.93     12.87 o 
  -3  14   3      999.11      869.12     13.67 o 
  -2  14   3       28.53       12.11      1.57 o 
  -1  14   3     9852.14     9490.97     49.12 o 
   0  14   3     4685.85     4677.98     26.65 o 
   1  14   3     1443.88     1648.93     14.49 o 
   2  14   3      543.49      550.90      8.52 o 
   3  14   3      696.29      668.55     10.30 o 
   4  14   3      783.67      764.24     12.15 o 
   5  14   3      901.74      888.40     19.48 o 
   6  14   3      113.61      116.44      9.66 o 
   7  14   3      283.10      269.97     14.49 o 
  -8  15   3       35.31       27.34      8.34 o 
  -7  15   3       38.50       54.74      8.60 o 
  -6  15   3        0.77        3.43      5.30 o 
  -5  15   3       85.71       94.66      6.93 o 
  -4  15   3      655.49      641.33     13.10 o 
  -3  15   3     1040.85      945.49     14.35 o 
  -2  15   3       23.10       32.43      2.17 o 
  -1  15   3        1.37        4.00      5.01 o 
   0  15   3       39.92       77.05      3.71 o 
   1  15   3        1.58        8.57      2.01 o 
   2  15   3       14.62       16.38      3.22 o 
   3  15   3       46.40       36.13      3.52 o 
   4  15   3      214.18      208.46      6.99 o 
   5  15   3       61.03       57.68      6.42 o 
   6  15   3       71.56       74.35      7.87 o 
   7  15   3        4.44       10.60     10.45 o 
  -8  16   3       45.03       24.68      9.19 o 
  -7  16   3       45.34       26.78      7.45 o 
  -6  16   3      744.73      793.31     23.56 o 
  -5  16   3      196.95      195.45      9.03 o 
  -4  16   3      666.12      638.88     14.07 o 
  -3  16   3     5057.65     4871.12     64.26 o 
  -2  16   3      226.38      206.16      4.65 o 
  -1  16   3     1615.60     1622.61     18.23 o 
   0  16   3      138.10      128.57      4.04 o 
   1  16   3      176.45      150.01      4.37 o 
   2  16   3     1162.94     1146.28     13.80 o 
   3  16   3        1.77        6.92      4.42 o 
   4  16   3      253.25      246.99      8.19 o 
   5  16   3        3.98        4.42      5.68 o 
   6  16   3      214.57      197.08     12.06 o 
   7  16   3      144.85      149.44     11.10 o 
  -8  17   3        6.54      -12.31     12.31 o 
  -7  17   3       15.60       25.18      6.41 o 
  -6  17   3      203.64      208.02     10.56 o 
  -5  17   3       12.20       14.82      5.75 o 
  -4  17   3       84.76       93.40      5.69 o 
  -3  17   3      180.57      168.10      6.18 o 
  -2  17   3      475.33      488.46      7.19 o 
  -1  17   3        8.53       14.57      1.74 o 
   0  17   3      665.56      646.99      8.24 o 
   1  17   3     1630.13     1554.41     15.28 o 
   2  17   3       47.57       50.84      4.23 o 
   3  17   3      886.71      839.38     15.16 o 
   4  17   3      343.50      327.55     11.87 o 
   5  17   3       80.52       73.61      7.34 o 
   6  17   3        9.14       19.12      6.00 o 
   7  17   3       41.37       59.35     10.41 o 
  -8  18   3       35.32       17.99     12.23 o 
  -7  18   3        9.04        1.09      5.88 o 
  -6  18   3      281.09      274.19     15.08 o 
  -5  18   3      123.08      131.79      8.42 o 
  -4  18   3      220.10      211.53      8.13 o 
  -3  18   3      769.96      784.08     13.22 o 
  -2  18   3      254.26      244.43      5.73 o 
  -1  18   3     1359.49     1339.22     13.02 o 
   0  18   3       23.51       28.22      2.56 o 
   1  18   3      910.23      866.83     10.43 o 
   2  18   3      912.80      877.67     13.54 o 
   3  18   3      118.66      110.92      6.83 o 
   4  18   3      323.45      304.69     12.55 o 
   5  18   3       96.60      108.93      8.63 o 
   6  18   3        1.37        3.17      8.27 o 
   7  18   3       13.90       14.41      7.04 o 
  -8  19   3        0.02       19.58     18.02 o 
  -7  19   3       22.50       26.15      6.28 o 
  -6  19   3      106.37      111.64      8.26 o 
  -5  19   3       13.36       17.75      4.78 o 
  -4  19   3       14.56       18.99      4.25 o 
  -3  19   3     1423.81     1397.76     26.18 o 
  -2  19   3      662.94      646.40      9.04 o 
  -1  19   3      144.41      172.50      5.98 o 
   0  19   3     1458.41     1453.06     13.09 o 
   1  19   3     1770.00     1732.10     19.66 o 
   2  19   3       72.11       82.92      5.01 o 
   3  19   3     1262.93     1180.95     22.47 o 
   4  19   3       90.08      109.08      8.12 o 
   5  19   3      134.22      130.70      9.14 o 
   6  19   3      344.04      326.67     14.05 o 
   7  19   3        9.31       10.20      6.54 o 
  -7  20   3       11.09       27.05      6.05 o 
  -6  20   3       22.65       29.14      5.57 o 
  -5  20   3        2.05        3.74      5.39 o 
  -4  20   3      763.54      731.62     15.60 o 
  -3  20   3      387.30      360.42      9.90 o 
  -2  20   3     2279.85     2245.16     21.46 o 
  -1  20   3     3562.67     3593.81     47.89 o 
   0  20   3     1164.87     1137.86     11.95 o 
   1  20   3      943.53      953.62     13.48 o 
   2  20   3     1000.34     1022.92     15.32 o 
   3  20   3        1.52        6.72      4.38 o 
   4  20   3      601.67      593.50     16.09 o 
   5  20   3      390.03      360.79     13.84 o 
   6  20   3       20.85       36.14      6.96 o 
   7  20   3        6.09       11.79      8.50 o 
  -7  21   3       42.10       47.53      6.96 o 
  -6  21   3        0.43        2.96      5.19 o 
  -5  21   3      931.67      933.00     22.20 o 
  -4  21   3     1209.90     1210.27     27.69 o 
  -3  21   3      122.28      117.45      6.31 o 
  -2  21   3      877.87      876.65     14.59 o 
  -1  21   3      455.79      512.72     12.27 o 
   0  21   3     1417.24     1454.43     20.27 o 
   1  21   3      928.21      925.19     14.24 o 
   2  21   3      249.92      232.57      8.93 o 
   3  21   3      784.88      767.41     16.74 o 
   4  21   3        3.28       -1.60      4.84 o 
   5  21   3        8.02        4.83      5.72 o 
   6  21   3       30.03       19.48      6.14 o 
   7  21   3       69.54       66.82      8.77 o 
  -7  22   3       77.09      105.36     15.17 o 
  -6  22   3       18.16       20.43      6.15 o 
  -5  22   3        1.48        3.34      9.12 o 
  -4  22   3      561.56      522.60     15.19 o 
  -3  22   3      191.06      176.10      7.48 o 
  -2  22   3      522.45      537.09     12.13 o 
  -1  22   3       42.60       49.96      5.12 o 
   0  22   3      148.99      145.88      5.22 o 
   1  22   3     1017.23      974.30     14.92 o 
   2  22   3     1842.93     1796.22     22.52 o 
   3  22   3      261.07      239.87     10.03 o 
   4  22   3       78.90       72.55      5.88 o 
   5  22   3      142.63      139.68     10.08 o 
   6  22   3       25.37       18.76     11.65 o 
   7  22   3       26.88       27.80     10.02 o 
  -7  23   3      220.72      233.26     15.31 o 
  -6  23   3       25.55       40.05      7.36 o 
  -5  23   3      130.44      104.30      9.20 o 
  -4  23   3      168.94      171.12      9.44 o 
  -3  23   3       26.16       23.22      5.13 o 
  -2  23   3     1996.56     2062.37     46.89 o 
  -1  23   3      569.36      609.42     13.10 o 
   0  23   3       16.44       23.84      2.87 o 
   1  23   3      246.14      265.38      7.92 o 
   2  23   3        6.89       13.87      4.02 o 
   3  23   3      140.87      149.87      8.39 o 
   4  23   3       19.87       23.22      4.95 o 
   5  23   3      667.18      654.18     18.98 o 
   6  23   3       37.65       39.25      7.24 o 
   7  23   3        5.06        7.11     11.65 o 
  -7  24   3       50.07       60.10     12.73 o 
  -6  24   3       34.42       20.87      8.99 o 
  -5  24   3        0.28        8.40      5.86 o 
  -4  24   3      155.90      164.74     11.63 o 
  -3  24   3        5.14        5.71      4.73 o 
  -2  24   3      147.25      159.93      7.58 o 
  -1  24   3      113.32      132.67      6.07 o 
   0  24   3      463.25      443.31      9.87 o 
   1  24   3      263.11      267.25      8.47 o 
   2  24   3      240.68      237.62      9.13 o 
   3  24   3       71.21       84.43      9.26 o 
   4  24   3       30.88       36.75      6.00 o 
   5  24   3       51.78       64.90      7.31 o 
   6  24   3        9.65        8.99      6.06 o 
   7  24   3        5.86       13.05     17.63 o 
  -7  25   3       64.21      101.12     18.86 o 
  -6  25   3       19.21       11.28      8.76 o 
  -5  25   3      110.08      103.43     10.64 o 
  -4  25   3      449.95      469.20     17.12 o 
  -3  25   3      217.25      181.00      9.88 o 
  -2  25   3      128.47      167.94      8.00 o 
  -1  25   3       48.06       66.75      5.48 o 
   0  25   3      162.82      165.87      7.05 o 
   1  25   3     2243.79     2247.77     27.37 o 
   2  25   3       40.54       46.72      5.24 o 
   3  25   3     1150.70     1089.25     19.92 o 
   4  25   3      178.54      188.28      9.50 o 
   5  25   3       89.42       79.68      7.83 o 
   6  25   3       26.29       27.16      6.16 o 
  -6  26   3        1.75        4.60      8.52 o 
  -5  26   3        0.70       18.71      7.42 o 
  -4  26   3       10.79        5.95      6.25 o 
  -3  26   3        1.35        4.75      5.33 o 
  -2  26   3       43.43       33.85      5.38 o 
  -1  26   3       16.22       20.14      3.97 o 
   0  26   3        0.75        5.71      4.53 o 
   1  26   3      417.04      425.59     10.87 o 
   2  26   3      314.61      311.48     10.77 o 
   3  26   3       16.04       30.95      9.95 o 
   4  26   3       88.75       87.75      7.64 o 
   5  26   3       34.46       21.32      6.58 o 
   6  26   3       34.08       30.08      6.13 o 
  -6  27   3        2.01       16.45     10.34 o 
  -5  27   3       70.49       75.44     10.50 o 
  -4  27   3      243.33      255.49     14.97 o 
  -3  27   3      853.93      786.38     26.77 o 
  -2  27   3      464.10      497.64     15.81 o 
  -1  27   3      117.70      120.07      6.86 o 
   0  27   3     1140.42     1185.26     20.07 o 
   1  27   3     1185.27     1232.65     18.84 o 
   2  27   3      300.46      277.99     10.39 o 
   3  27   3     1710.87     1585.97     24.61 o 
   4  27   3      163.98      174.56      9.54 o 
   5  27   3       18.65       24.36      5.75 o 
   6  27   3       98.23      111.78      9.38 o 
  -6  28   3        8.24        7.12      8.96 o 
  -5  28   3       41.24       45.73     10.73 o 
  -4  28   3        7.18        6.23      7.04 o 
  -3  28   3       73.67       90.23      8.63 o 
  -2  28   3       64.30       72.74      8.05 o 
  -1  28   3      195.51      216.94      9.94 o 
   0  28   3       53.43       76.31      7.23 o 
   1  28   3      471.42      456.37     13.86 o 
   2  28   3      120.64      118.21      7.08 o 
   3  28   3        2.62       16.62      6.35 o 
   4  28   3       41.10       35.93      5.75 o 
   5  28   3       14.37       14.47      7.09 o 
   6  28   3       66.64       74.97      9.60 o 
  -6  29   3       15.43       -8.55      8.55 o 
  -5  29   3      198.30      167.28     13.71 o 
  -4  29   3        2.29        8.74      7.08 o 
  -3  29   3      220.63      231.14     12.68 o 
  -2  29   3     1069.15     1102.86     37.50 o 
  -1  29   3      203.63      227.43     10.28 o 
   0  29   3      582.49      572.31     14.64 o 
   1  29   3      942.76      923.78     19.03 o 
   2  29   3      155.50      147.87      8.40 o 
   3  29   3      117.17      115.42      7.94 o 
   4  29   3        0.95       -5.63      5.63 o 
   5  29   3       49.80       55.53     10.05 o 
   6  29   3      134.23      148.75     12.45 o 
  -6  30   3      121.75      131.87     14.67 o 
  -5  30   3       69.39       76.50     11.03 o 
  -4  30   3        0.43        3.01      6.92 o 
  -3  30   3      335.69      356.36     14.54 o 
  -2  30   3      772.74      818.03     33.27 o 
  -1  30   3        2.79        7.61      4.54 o 
   0  30   3       58.07       62.21      6.52 o 
   1  30   3      351.64      375.23     12.82 o 
   2  30   3       32.22       34.79      5.54 o 
   3  30   3       20.85       19.67      5.55 o 
   4  30   3       42.51       32.28      6.46 o 
   5  30   3        0.89       -1.22      5.76 o 
   6  30   3       17.58        9.09     14.25 o 
  -6  31   3       24.36       33.39     18.45 o 
  -5  31   3      219.54      231.53     18.78 o 
  -4  31   3      273.11      318.15     15.91 o 
  -3  31   3        7.81       17.45      6.64 o 
  -2  31   3      211.81      206.71     10.52 o 
  -1  31   3        1.32        6.75      4.78 o 
   0  31   3      128.82      141.92      8.73 o 
   1  31   3       20.22       26.67      5.81 o 
   2  31   3       68.58       62.45      7.09 o 
   3  31   3       60.88       53.50      6.96 o 
   4  31   3        3.13       -0.76      9.13 o 
   5  31   3       23.72        8.32      6.67 o 
   6  31   3        1.01       14.56     18.93 o 
  -5  32   3       53.68       54.09     10.10 o 
  -4  32   3        8.42        8.83      7.84 o 
  -3  32   3       19.39       20.66      6.53 o 
  -2  32   3       26.73       28.23      6.35 o 
  -1  32   3      384.48      421.14     13.18 o 
   0  32   3      396.32      426.16     13.82 o 
   1  32   3      354.41      324.65     12.20 o 
   2  32   3       24.57       26.37      5.87 o 
   3  32   3        0.05       -6.65      6.65 o 
   4  32   3       27.72       22.24      8.15 o 
   5  32   3       98.88      104.27     10.61 o 
  -5  33   3       30.90       24.22      9.32 o 
  -4  33   3      121.43      106.72     10.99 o 
  -3  33   3      246.39      210.71     12.15 o 
  -2  33   3      134.81      136.29     10.09 o 
  -1  33   3       91.12      109.51      8.88 o 
   0  33   3      226.78      203.54     11.76 o 
   1  33   3       72.03       73.91      7.50 o 
   2  33   3       31.99       23.85      6.21 o 
   3  33   3       11.78       11.12      6.58 o 
   4  33   3        1.59        1.16      6.55 o 
   5  33   3       13.60       25.19      8.08 o 
  -5  34   3       23.58        8.10      8.80 o 
  -4  34   3      161.45      124.02     11.52 o 
  -3  34   3      113.30      131.04     10.69 o 
  -2  34   3        1.16       18.33      6.41 o 
  -1  34   3      396.41      431.53     15.05 o 
   0  34   3       92.06      100.24      9.19 o 
   1  34   3      287.62      300.65     12.46 o 
   2  34   3      303.89      326.97     16.41 o 
   3  34   3       15.36       28.60      7.80 o 
   4  34   3       29.33       31.34      9.45 o 
   5  34   3       48.98       43.72     11.10 o 
  -5  35   3        7.52      -12.57     13.26 o 
  -4  35   3       35.66       44.54      9.37 o 
  -3  35   3       93.76       84.33      9.45 o 
  -2  35   3       34.47       31.47      7.17 o 
  -1  35   3        6.07       11.88      5.88 o 
   0  35   3      356.50      320.49     14.30 o 
   1  35   3       22.89       39.98      6.88 o 
   2  35   3       31.34       35.25      8.12 o 
   3  35   3        4.32       10.84      7.36 o 
   4  35   3       94.90       91.87     12.68 o 
  -5  36   3        4.06        1.89     17.19 o 
  -4  36   3        1.14       14.45      7.90 o 
  -3  36   3       64.27       72.61      8.94 o 
  -2  36   3        7.45       15.32      6.01 o 
  -1  36   3      128.36      137.41      9.75 o 
   0  36   3        2.85       20.69      9.41 o 
   1  36   3        5.17        8.70      5.88 o 
   2  36   3      252.04      236.08     14.53 o 
   3  36   3        3.30       -0.68      7.37 o 
   4  36   3       75.81       52.42     10.97 o 
  -4  37   3        0.53        6.96      7.98 o 
  -3  37   3        2.03        7.44      6.73 o 
  -2  37   3       53.16       36.59      6.76 o 
  -1  37   3       92.50      118.61     10.17 o 
   0  37   3      166.47      175.07     11.77 o 
   1  37   3        1.08        4.19      7.34 o 
   2  37   3        6.44       16.36      7.95 o 
   3  37   3       25.96       47.30     10.70 o 
   4  37   3       44.36       27.80     10.57 o 
  -4  38   3        2.91        0.47     15.13 o 
  -3  38   3      308.44      311.72     15.82 o 
  -2  38   3        0.02       -2.02      6.72 o 
  -1  38   3      128.65      162.55     12.13 o 
   0  38   3      201.84      209.90     12.53 o 
   1  38   3       17.15       29.33      8.53 o 
   2  38   3        7.07        0.49      9.44 o 
   3  38   3       17.35       12.65      8.16 o 
   4  38   3       50.32       20.29     18.26 o 
  -4  39   3        3.46       13.52     17.02 o 
  -3  39   3       90.88      114.31     11.30 o 
  -2  39   3       51.17       38.78      7.39 o 
  -1  39   3       25.94       29.94      9.63 o 
   0  39   3       16.92       20.63      8.55 o 
   1  39   3       32.54       23.40      7.58 o 
   2  39   3        9.73       12.54      7.83 o 
   3  39   3       13.54       15.72     12.81 o 
  -3  40   3      104.85       99.15     12.15 o 
  -2  40   3        1.11        9.30      6.73 o 
  -1  40   3       37.69       37.41      8.12 o 
   0  40   3       15.26        6.99      8.44 o 
   1  40   3      241.68      221.94     14.92 o 
   2  40   3      120.36      128.29     12.28 o 
   3  40   3        1.64       14.59     15.55 o 
  -3  41   3        0.17       28.44     22.30 o 
  -2  41   3       33.42       46.10      8.15 o 
  -1  41   3        4.02       11.01      7.31 o 
   0  41   3       13.36       19.66      7.98 o 
   1  41   3        2.03       21.58      9.48 o 
   2  41   3       24.51       30.24     10.02 o 
  -3  42   3        1.05      -12.62     18.98 o 
  -2  42   3        2.42       33.61     20.11 o 
  -1  42   3       99.67       95.23     11.87 o 
   0  42   3       42.23       53.79      9.39 o 
   1  42   3        4.84      -11.90     11.90 o 
  -2  43   3        9.51       -2.40     14.85 o 
   0  43   3        6.54       24.28     21.88 o 
  -8   0   4       18.85       27.11     12.49 o 
  -7   0   4      367.04      386.94     19.14 o 
  -6   0   4       40.57       48.65      7.99 o 
  -5   0   4      171.72      158.72     12.27 o 
  -4   0   4     3589.18     3418.99     29.87 o 
  -3   0   4    10332.17    10324.27     73.23 o 
  -2   0   4      250.98      283.93      5.40 o 
  -1   0   4     6241.21     6416.31     63.35 o 
   0   0   4     6247.09     7021.14     38.59 o 
   1   0   4    14011.48    14328.53     48.16 o 
   2   0   4     4282.73     4112.44     27.84 o 
   3   0   4      108.42      102.96      5.60 o 
   4   0   4      661.63      653.65     14.33 o 
   5   0   4       13.80       14.02      6.36 o 
   6   0   4        9.05       16.09      8.88 o 
   7   0   4        2.51       -9.00      9.00 o 
   8   0   4       36.96       12.69     41.60 o 
  -8   1   4       54.36       77.72     11.62 o 
  -7   1   4       39.05       37.37      6.10 o 
  -6   1   4      243.00      257.44     10.36 o 
  -5   1   4      244.84      244.57     10.43 o 
  -4   1   4        8.16        7.35      2.38 o 
  -3   1   4       16.41       23.51      2.34 o 
  -2   1   4      396.58      459.33      4.72 o 
  -1   1   4       21.75       60.00      2.50 o 
   1   1   4      821.91      932.56      7.96 o 
   2   1   4       44.72       35.18      2.35 o 
   3   1   4       47.77       62.48      3.05 o 
   4   1   4      664.24      633.68     10.66 o 
   5   1   4       77.15       91.21      6.77 o 
   6   1   4      215.34      226.22     12.54 o 
   7   1   4       14.09       27.96      6.93 o 
   8   1   4        0.03       -9.94     10.97 o 
  -8   2   4        9.36       12.17      7.89 o 
  -7   2   4      162.55      171.00      9.68 o 
  -6   2   4       83.68       83.64      6.89 o 
  -5   2   4      406.79      400.34     13.05 o 
  -4   2   4      966.14      942.35     12.32 o 
  -3   2   4     2419.56     2610.63     14.41 o 
  -2   2   4     5032.00     5093.17     17.18 o 
  -1   2   4    12510.33    12408.17     56.86 o 
   0   2   4     2518.20     2359.94     15.05 o 
   1   2   4     3986.79     4090.36     17.71 o 
   2   2   4     2370.08     2282.91     14.79 o 
   3   2   4     1490.23     1502.76     14.45 o 
   4   2   4      732.89      754.84     11.70 o 
   5   2   4       46.91       61.45      5.95 o 
   6   2   4      193.89      202.27     10.93 o 
   7   2   4       86.77      128.25     14.21 o 
   8   2   4        0.05       15.02      9.47 o 
  -8   3   4        3.94       -3.23     10.34 o 
  -7   3   4        4.16        7.21      5.72 o 
  -6   3   4       78.05       74.04      6.39 o 
  -5   3   4       16.17       14.25      4.41 o 
  -4   3   4      543.97      537.60      9.44 o 
  -3   3   4       52.82       52.14      2.97 o 
  -2   3   4       75.43       71.10      2.57 o 
  -1   3   4     1388.63     1530.18     11.89 o 
   0   3   4       22.74       23.29      1.53 o 
   1   3   4       45.82       69.07      3.92 o 
   2   3   4     1968.00     1896.28     15.10 o 
   3   3   4     2177.54     2141.43     20.11 o 
   4   3   4       89.45       87.34      4.28 o 
   5   3   4      212.93      195.78      8.63 o 
   6   3   4       66.25       76.91      7.81 o 
   7   3   4        2.63        8.14      7.91 o 
   8   3   4       11.93       16.13     10.25 o 
  -8   4   4       71.55       80.66     10.26 o 
  -7   4   4        2.84        8.92      6.45 o 
  -6   4   4      480.10      472.44     12.39 o 
  -5   4   4      575.93      614.42     13.28 o 
  -4   4   4     1568.94     1613.75     16.29 o 
  -3   4   4      424.68      366.14      6.17 o 
  -2   4   4      425.10      425.85      6.34 o 
  -1   4   4      601.80      526.87      5.17 o 
   0   4   4      123.11      137.15      3.36 o 
   1   4   4     3424.64     3315.19     15.73 o 
   2   4   4     4332.35     4487.66     24.18 o 
   3   4   4     2356.68     2345.42     19.56 o 
   4   4   4      687.81      691.78     11.05 o 
   5   4   4      270.06      293.00     10.11 o 
   6   4   4       95.23       82.77      6.71 o 
   7   4   4      214.61      218.33     12.61 o 
   8   4   4       32.44       39.58     10.55 o 
  -8   5   4        2.78        1.84     11.35 o 
  -7   5   4      136.19      115.10      9.10 o 
  -6   5   4       10.68        5.63      4.02 o 
  -5   5   4     1346.03     1380.70     19.47 o 
  -4   5   4        5.19        7.42      2.82 o 
  -3   5   4      933.10      947.21      9.97 o 
  -2   5   4     3373.87     3493.96     17.35 o 
  -1   5   4      974.93     1007.64      9.46 o 
   0   5   4     4221.38     4567.23     17.12 o 
   1   5   4      334.61      312.87      5.02 o 
   2   5   4      917.32      953.78     11.02 o 
   3   5   4      226.10      219.42      5.55 o 
   4   5   4      293.66      307.71      7.97 o 
   5   5   4      161.46      156.58      7.86 o 
   6   5   4        2.87        3.43      4.24 o 
   7   5   4        1.01        3.11      7.65 o 
   8   5   4       55.54       57.28     14.65 o 
  -8   6   4        3.81        3.67      7.58 o 
  -7   6   4        2.83       15.42      6.02 o 
  -6   6   4      291.93      283.46      9.88 o 
  -5   6   4      126.15      128.73      6.08 o 
  -4   6   4     1264.92     1237.19     12.99 o 
  -3   6   4      281.61      264.72      4.95 o 
  -2   6   4      572.90      622.64      7.47 o 
  -1   6   4      575.73      593.85      6.79 o 
   0   6   4      988.79     1261.77     10.59 o 
   1   6   4     1904.08     1677.83     11.76 o 
   2   6   4      712.31      684.77      9.52 o 
   3   6   4        2.15        6.79      2.06 o 
   4   6   4     3858.07     3816.72     28.40 o 
   5   6   4       90.86      114.55      7.02 o 
   6   6   4      116.74       95.87      7.48 o 
   7   6   4       20.43       12.05      6.71 o 
   8   6   4       18.16       13.69     15.30 o 
  -8   7   4       42.78       62.79      9.86 o 
  -7   7   4      187.87      208.47     11.70 o 
  -6   7   4      331.90      307.72     10.26 o 
  -5   7   4      656.87      614.31     12.24 o 
  -4   7   4       13.70       20.27      2.58 o 
  -3   7   4     2581.81     2541.71     17.38 o 
  -2   7   4     2313.53     2213.41     15.09 o 
  -1   7   4       85.98       93.51      2.97 o 
   0   7   4     9095.66     9173.49     33.72 o 
   1   7   4     1942.70     1590.24     11.34 o 
   2   7   4      326.79      354.29      6.44 o 
   3   7   4      133.69      133.86      4.49 o 
   4   7   4      296.80      329.40      8.33 o 
   5   7   4      232.24      228.10      9.12 o 
   6   7   4       62.64       86.46      7.17 o 
   7   7   4       20.46       19.43      6.50 o 
   8   7   4       20.89       33.92     24.21 o 
  -8   8   4        6.92       -3.72      8.07 o 
  -7   8   4       72.27       77.94      7.89 o 
  -6   8   4      478.18      467.80     12.27 o 
  -5   8   4       27.48       29.55      3.67 o 
  -4   8   4      599.06      561.82      8.29 o 
  -3   8   4      183.53      198.56      4.75 o 
  -2   8   4     1762.89     1656.00     13.37 o 
  -1   8   4     8764.11     8725.58     29.85 o 
   0   8   4     2825.47     2633.94     22.68 o 
   1   8   4      223.89      241.08      3.88 o 
   2   8   4     1225.71     1227.28     11.58 o 
   3   8   4      795.20      760.11     10.14 o 
   4   8   4     1242.17     1194.90     15.01 o 
   5   8   4      137.99      133.95      7.38 o 
   6   8   4      272.34      272.67     11.09 o 
   7   8   4        1.50        9.07      5.84 o 
   8   8   4        0.72       36.24     23.20 o 
  -8   9   4       42.21       46.08      9.18 o 
  -7   9   4       73.59       62.59      8.10 o 
  -6   9   4       93.66      104.23      7.45 o 
  -5   9   4      669.66      671.32     12.05 o 
  -4   9   4     1358.38     1337.69     12.78 o 
  -3   9   4      998.12     1017.30     10.58 o 
  -2   9   4     3809.02     3782.60     20.53 o 
  -1   9   4      728.92      760.59      8.42 o 
   0   9   4     1436.80     1438.23     11.16 o 
   1   9   4      299.14      343.27      4.72 o 
   2   9   4     2319.60     2212.60     15.84 o 
   3   9   4     2221.74     2095.64     18.90 o 
   4   9   4      659.21      682.83     11.59 o 
   5   9   4      149.58      144.30      7.71 o 
   6   9   4      145.88      165.42      9.10 o 
   7   9   4      288.82      273.93     13.62 o 
  -8  10   4        1.34       23.64      8.46 o 
  -7  10   4      131.27      153.05     13.66 o 
  -6  10   4        1.39        6.22      5.16 o 
  -5  10   4      492.66      487.46     10.45 o 
  -4  10   4     1718.87     1646.90     19.30 o 
  -3  10   4      509.29      438.12      7.30 o 
  -2  10   4        2.81        5.90      1.42 o 
  -1  10   4       71.02       77.11      3.11 o 
   0  10   4       15.92       19.67      1.75 o 
   1  10   4       21.45       27.99      1.90 o 
   2  10   4     1327.73     1378.35     11.77 o 
   3  10   4        6.47       16.57      2.66 o 
   4  10   4       15.81        8.96      3.33 o 
   5  10   4      124.04      131.34      7.85 o 
   6  10   4       17.43       32.77      5.84 o 
   7  10   4        3.94        8.38      7.04 o 
  -8  11   4       78.68       76.86      9.56 o 
  -7  11   4      250.49      260.58     14.85 o 
  -6  11   4       51.74       56.76      6.46 o 
  -5  11   4      538.48      545.83     10.50 o 
  -4  11   4       22.69       18.62      2.29 o 
  -3  11   4       36.71       39.53      2.90 o 
  -2  11   4      241.63      226.31      4.48 o 
  -1  11   4      506.66      480.10      7.75 o 
   0  11   4     4895.60     4723.56     23.94 o 
   1  11   4     1566.82     1521.20     11.43 o 
   2  11   4     2416.03     2432.33     15.73 o 
   3  11   4     1269.27     1268.90     12.97 o 
   4  11   4        2.52        3.46      2.91 o 
   5  11   4     1934.15     1787.36     29.03 o 
   6  11   4      748.22      773.38     20.03 o 
   7  11   4       99.89       86.79      9.33 o 
   8  11   4        2.03      -21.86     21.86 o 
  -8  12   4        4.58       -3.86      7.67 o 
  -7  12   4       67.76       66.93      8.55 o 
  -6  12   4       57.92       45.60      6.02 o 
  -5  12   4       27.83       18.40      3.54 o 
  -4  12   4       17.67       19.39      2.85 o 
  -3  12   4       85.06       79.20      3.39 o 
  -2  12   4      299.52      308.80      4.31 o 
  -1  12   4       64.97       85.25      3.46 o 
   0  12   4      377.00      405.98      5.78 o 
   1  12   4       22.15       39.47      2.41 o 
   2  12   4       14.30       13.11      2.07 o 
   3  12   4       97.44       99.55      4.06 o 
   4  12   4       78.97       59.85      4.11 o 
   5  12   4      220.24      238.06     10.33 o 
   6  12   4       15.01       22.80      5.94 o 
   7  12   4      188.26      183.28     14.23 o 
  -8  13   4        8.90        8.36      9.55 o 
  -7  13   4      222.91      226.36     12.97 o 
  -6  13   4        3.98       12.28      5.40 o 
  -5  13   4      809.22      794.32     16.43 o 
  -4  13   4        5.79       10.97      3.38 o 
  -3  13   4     1878.33     1820.33     16.91 o 
  -2  13   4     1632.32     1586.27     11.61 o 
  -1  13   4       11.94       15.68      2.05 o 
   0  13   4     3023.80     2887.43     27.88 o 
   1  13   4      746.12      707.57      8.98 o 
   2  13   4     1289.84     1293.41     13.58 o 
   3  13   4     1908.07     1872.37     25.87 o 
   4  13   4       70.21       67.50      4.47 o 
   5  13   4      833.63      770.23     17.14 o 
   6  13   4      162.52      196.88     12.08 o 
   7  13   4       18.38        8.20      7.79 o 
  -8  14   4       10.47        1.70      8.90 o 
  -7  14   4       15.22       15.32      8.17 o 
  -6  14   4        1.36       12.68      6.29 o 
  -5  14   4        7.97        3.45      4.55 o 
  -4  14   4      241.04      236.76      7.37 o 
  -3  14   4      510.72      515.57      8.56 o 
  -2  14   4      325.48      312.91      5.70 o 
  -1  14   4       16.58       17.18      2.19 o 
   0  14   4     1206.28     1191.06     10.71 o 
   1  14   4      170.85      200.89      4.86 o 
   2  14   4      265.71      229.01      6.90 o 
   3  14   4      290.12      289.08      7.85 o 
   4  14   4      197.45      201.00      7.55 o 
   5  14   4        1.75        9.89      6.06 o 
   6  14   4        8.06        0.15      6.57 o 
   7  14   4       65.97       64.48      8.45 o 
  -8  15   4        1.66       -1.25     11.25 o 
  -7  15   4       22.49       18.91      8.95 o 
  -6  15   4      299.01      306.13     12.29 o 
  -5  15   4     1232.83     1232.57     25.68 o 
  -4  15   4      763.89      745.32     16.29 o 
  -3  15   4     3097.45     3037.49     21.31 o 
  -2  15   4     2646.86     2516.76     15.68 o 
  -1  15   4        3.25        1.55      1.92 o 
   0  15   4     3732.94     3727.56     31.30 o 
   1  15   4     1443.44     1490.43     13.58 o 
   2  15   4      664.40      644.12     11.21 o 
   3  15   4     1952.83     1832.73     18.90 o 
   4  15   4        0.71        4.47      3.56 o 
   5  15   4       46.91       57.00      6.77 o 
   6  15   4       21.44       27.39      6.81 o 
   7  15   4        6.12        2.57      8.07 o 
  -8  16   4       28.17       26.13     16.22 o 
  -7  16   4        5.27        1.63      7.10 o 
  -6  16   4      129.58      112.30      8.53 o 
  -5  16   4      304.44      311.06     11.30 o 
  -4  16   4        1.35        1.42      2.90 o 
  -3  16   4        9.39       12.82      3.00 o 
  -2  16   4      213.19      199.86      5.99 o 
  -1  16   4      606.71      548.82      7.98 o 
   0  16   4      742.56      719.11      8.91 o 
   1  16   4       59.25       57.58      3.31 o 
   2  16   4        8.13        4.55      3.72 o 
   3  16   4      138.33      111.93      6.30 o 
   4  16   4        6.95       10.08      4.74 o 
   5  16   4        4.91       11.21      5.17 o 
   6  16   4       10.04       19.39      6.61 o 
   7  16   4       49.49       60.21      8.65 o 
  -8  17   4      145.71      150.73     20.63 o 
  -7  17   4       25.16       30.08      6.35 o 
  -6  17   4        4.47       11.04      5.60 o 
  -5  17   4      228.00      212.35     11.08 o 
  -4  17   4       33.34       30.47      3.77 o 
  -3  17   4      727.96      693.03     11.97 o 
  -2  17   4     4415.33     4455.57     34.01 o 
  -1  17   4        6.14        9.51      2.62 o 
   0  17   4     3212.82     3054.58     34.04 o 
   1  17   4     1487.54     1390.92     12.79 o 
   2  17   4       83.15       79.49      4.98 o 
   3  17   4      157.25      148.10      7.22 o 
   4  17   4       16.56       11.08      4.02 o 
   5  17   4      144.58      156.94      9.90 o 
   6  17   4       17.11       10.41      6.03 o 
   7  17   4        0.25       -3.14      6.98 o 
  -7  18   4        3.46        5.48      7.55 o 
  -6  18   4        4.50        1.26      7.54 o 
  -5  18   4      141.02      139.62      8.28 o 
  -4  18   4      151.10      135.28      6.97 o 
  -3  18   4     1031.29     1082.93     14.79 o 
  -2  18   4        2.96       -3.26      3.56 o 
  -1  18   4       39.68       37.35      3.44 o 
   0  18   4     1000.20      994.18     13.17 o 
   1  18   4      863.29      785.44      9.83 o 
   2  18   4      618.85      600.97     11.64 o 
   3  18   4       61.35       54.94      5.20 o 
   4  18   4      673.23      646.15     14.91 o 
   5  18   4      178.87      193.29     10.68 o 
   6  18   4       50.40       29.31      6.75 o 
   7  18   4       53.19       47.80      7.51 o 
  -7  19   4        3.16        3.69      7.09 o 
  -6  19   4       23.09       21.11      6.60 o 
  -5  19   4      572.02      544.71     15.02 o 
  -4  19   4       28.50       22.45      4.24 o 
  -3  19   4      275.75      230.04      7.53 o 
  -2  19   4      903.71      901.45     12.74 o 
  -1  19   4        8.00       10.63      2.94 o 
   0  19   4     3196.96     3269.15     35.93 o 
   1  19   4       32.96       31.39      2.75 o 
   2  19   4     2420.92     2322.74     23.08 o 
   3  19   4     1138.20     1131.44     19.18 o 
   4  19   4        6.25       16.65      4.78 o 
   5  19   4       60.67       56.74      6.98 o 
   6  19   4       57.43       53.66      7.43 o 
   7  19   4        2.46        3.27      7.15 o 
  -7  20   4       22.30       14.55     10.08 o 
  -6  20   4       27.36       32.19      6.39 o 
  -5  20   4      108.11       97.36      8.39 o 
  -4  20   4      165.69      138.83      7.02 o 
  -3  20   4       21.64       42.51      4.92 o 
  -2  20   4      688.33      658.28     12.23 o 
  -1  20   4      554.23      535.21     10.49 o 
   0  20   4     1030.14     1011.12     14.36 o 
   1  20   4      352.84      355.96      8.31 o 
   2  20   4      758.17      730.93     13.65 o 
   3  20   4      542.34      506.61     13.43 o 
   4  20   4      369.59      353.90     12.64 o 
   5  20   4       25.49       31.50      6.25 o 
   6  20   4       60.41       48.30     11.40 o 
   7  20   4       53.33       54.78     11.31 o 
  -7  21   4       71.62       78.75      9.02 o 
  -6  21   4        5.06        7.98      6.67 o 
  -5  21   4       11.98       14.01      5.42 o 
  -4  21   4        0.21        0.93      4.44 o 
  -3  21   4       70.32       79.26      7.14 o 
  -2  21   4      734.72      722.29     13.72 o 
  -1  21   4      219.33      220.88      8.11 o 
   0  21   4     2366.31     2312.11     30.40 o 
   1  21   4      134.28      137.26      6.33 o 
   2  21   4      764.66      703.12     13.53 o 
   3  21   4      539.52      557.77     12.87 o 
   4  21   4       45.37       41.13      6.91 o 
   5  21   4      392.72      387.50     15.19 o 
   6  21   4      108.44      124.71     10.30 o 
   7  21   4        4.73       36.78     14.11 o 
  -7  22   4       10.34       11.95     10.05 o 
  -6  22   4       94.77       97.80     14.94 o 
  -5  22   4       23.82       32.04      6.96 o 
  -4  22   4      735.94      721.50     18.56 o 
  -3  22   4     1196.35     1196.52     21.97 o 
  -2  22   4      265.18      260.73      9.81 o 
  -1  22   4     1278.30     1295.96     22.13 o 
   0  22   4     1617.37     1530.34     21.86 o 
   1  22   4      594.46      555.04     12.01 o 
   2  22   4     1117.45     1046.18     16.63 o 
   3  22   4       24.90       31.37      7.15 o 
   4  22   4       35.28       36.20      8.75 o 
   5  22   4       32.10       24.90      6.34 o 
   6  22   4       41.45       35.40      7.06 o 
   7  22   4        4.46       25.72     17.48 o 
  -7  23   4        0.13       -8.58      8.58 o 
  -6  23   4       83.06       84.62     10.38 o 
  -5  23   4        9.17        1.54      7.10 o 
  -4  23   4        6.50       20.62      7.07 o 
  -3  23   4      812.93      739.38     16.75 o 
  -2  23   4        8.71       20.23      4.12 o 
  -1  23   4      431.12      425.49     10.20 o 
   0  23   4      243.01      230.58      8.30 o 
   1  23   4      143.37      149.26      6.89 o 
   2  23   4       28.53       26.52      4.71 o 
   3  23   4        3.09        3.49      4.64 o 
   4  23   4        3.00        9.73      4.40 o 
   5  23   4        8.29       12.54      6.24 o 
   6  23   4        0.73        1.13      6.61 o 
  -7  24   4       12.81       27.53     12.97 o 
  -6  24   4      182.14      188.93     14.88 o 
  -5  24   4        0.64        0.86      7.26 o 
  -4  24   4      954.62      935.38     23.17 o 
  -3  24   4      793.33      823.39     23.59 o 
  -2  24   4       42.60       34.22      4.66 o 
  -1  24   4      633.15      625.99     13.27 o 
   0  24   4        9.72       11.41      4.07 o 
   1  24   4      216.09      211.72      8.16 o 
   2  24   4      470.03      448.21     14.00 o 
   3  24   4        5.80        2.77      5.53 o 
   4  24   4      208.76      215.44     10.21 o 
   5  24   4       78.39       83.44      8.17 o 
   6  24   4        6.30       12.53      9.74 o 
  -6  25   4       86.49      118.56     13.23 o 
  -5  25   4      124.17      124.79     11.63 o 
  -4  25   4        0.94       13.12      6.88 o 
  -3  25   4      465.72      412.01     13.03 o 
  -2  25   4      152.64      165.64      7.84 o 
  -1  25   4        1.74        3.35      4.25 o 
   0  25   4      288.07      303.13     11.38 o 
   1  25   4      105.00       96.00      7.15 o 
   2  25   4        9.17       15.11      5.25 o 
   3  25   4       79.91       76.44      8.18 o 
   4  25   4       31.64       37.60      6.70 o 
   5  25   4      115.27      127.35      9.25 o 
   6  25   4       37.40       29.28      6.74 o 
  -6  26   4      236.17      257.49     21.18 o 
  -5  26   4       77.05       78.68     10.26 o 
  -4  26   4       82.09       87.24      9.21 o 
  -3  26   4       58.45       53.64      6.36 o 
  -2  26   4      418.47      402.53     11.68 o 
  -1  26   4     2042.80     2168.95     33.30 o 
   0  26   4      164.54      157.68      8.94 o 
   1  26   4      139.82      125.24      8.04 o 
   2  26   4      407.28      414.03     13.80 o 
   3  26   4       70.26       66.36      7.64 o 
   4  26   4      481.22      445.68     15.89 o 
   5  26   4       24.94       27.43      9.24 o 
   6  26   4       61.33       50.73      8.74 o 
  -6  27   4        2.05        2.60      9.28 o 
  -5  27   4        8.62        1.05      8.08 o 
  -4  27   4       52.84       41.92      7.79 o 
  -3  27   4       35.03       34.00      6.51 o 
  -2  27   4      166.63      163.74      9.17 o 
  -1  27   4      140.21      149.12      9.02 o 
   0  27   4       11.19        9.88      4.87 o 
   1  27   4      263.62      272.99     13.20 o 
   2  27   4       54.93       64.31      7.17 o 
   3  27   4        5.55        5.57      5.87 o 
   4  27   4      125.02      128.68     10.00 o 
   5  27   4        0.03       -8.50      8.50 o 
   6  27   4       40.70       47.93      8.24 o 
  -6  28   4       60.08       56.11     11.47 o 
  -5  28   4       13.41        9.93      7.33 o 
  -4  28   4      213.77      200.16     14.48 o 
  -3  28   4      223.82      242.64     11.94 o 
  -2  28   4       17.59       17.58      6.22 o 
  -1  28   4      406.96      395.87     12.76 o 
   0  28   4       65.59       69.25      7.30 o 
   1  28   4     1112.87     1095.44     25.22 o 
   2  28   4      341.79      332.46     13.20 o 
   3  28   4       98.42       87.46      9.04 o 
   4  28   4      555.05      541.40     18.04 o 
   5  28   4       11.86       11.65      8.71 o 
   6  28   4       20.74       25.97     10.66 o 
  -6  29   4       19.48       24.11     16.86 o 
  -5  29   4       45.47       48.10     10.54 o 
  -4  29   4      156.77      159.17     12.09 o 
  -3  29   4        0.70        7.31      6.39 o 
  -2  29   4      280.74      298.49     11.85 o 
  -1  29   4      144.42      151.63      8.80 o 
   0  29   4      231.31      235.83     11.17 o 
   1  29   4      443.81      452.64     17.57 o 
   2  29   4        0.24        6.89      5.45 o 
   3  29   4       92.83       77.50      8.88 o 
   4  29   4       14.72       17.76      6.80 o 
   5  29   4        1.66       -6.57      6.57 o 
   6  29   4        4.20       16.60     17.72 o 
  -6  30   4       45.26       50.80     20.23 o 
  -5  30   4       29.65       25.11      9.43 o 
  -4  30   4      131.90      122.95     10.91 o 
  -3  30   4       63.74       56.16      7.09 o 
  -2  30   4      182.49      162.11      9.80 o 
  -1  30   4      252.10      259.46     11.22 o 
   0  30   4      219.36      218.25     11.15 o 
   1  30   4      145.36      141.47     11.06 o 
   2  30   4      155.36      138.23      9.33 o 
   3  30   4        0.44        1.09      6.57 o 
   4  30   4      112.90      123.81     11.91 o 
   5  30   4        1.96        0.01      6.96 o 
  -6  31   4        7.53       15.77     16.66 o 
  -5  31   4       23.05       12.30     11.72 o 
  -4  31   4       21.55       22.76      7.93 o 
  -3  31   4       21.40       27.30      6.53 o 
  -2  31   4      158.59      195.93     10.77 o 
  -1  31   4      147.99      167.30      9.82 o 
   0  31   4       62.87       76.23      8.72 o 
   1  31   4      390.30      390.27     16.24 o 
   2  31   4       31.72       23.53      9.71 o 
   3  31   4      102.33      108.80     10.25 o 
   4  31   4       26.25       31.44      9.52 o 
   5  31   4        9.22       -1.18      7.24 o 
  -5  32   4        3.67       -2.56      8.94 o 
  -4  32   4      247.45      226.90     14.43 o 
  -3  32   4      133.50      135.74      9.78 o 
  -2  32   4      369.69      365.26     15.09 o 
  -1  32   4      537.00      553.63     16.27 o 
   0  32   4       27.87       31.62      6.79 o 
   1  32   4        6.57        6.30      6.38 o 
   2  32   4      299.87      274.77     14.76 o 
   3  32   4        0.26       15.28      9.67 o 
   4  32   4        8.15       10.05      7.63 o 
   5  32   4        0.99       21.24      9.35 o 
  -5  33   4       44.87       49.77     10.23 o 
  -4  33   4      197.63      241.99     15.48 o 
  -3  33   4        7.68       18.14      6.55 o 
  -2  33   4      139.25      150.43     10.68 o 
  -1  33   4        6.46        1.38      5.69 o 
   0  33   4       95.85      109.14     10.32 o 
   1  33   4        2.38        7.72      6.94 o 
   2  33   4      138.17      143.32     11.81 o 
   3  33   4      321.33      323.45     19.00 o 
   4  33   4        4.05        9.23      9.04 o 
   5  33   4       62.98       40.19     13.35 o 
  -5  34   4       23.29       11.34     15.81 o 
  -4  34   4      219.43      189.66     13.64 o 
  -3  34   4       32.09       46.69      7.22 o 
  -2  34   4        4.60        7.85      6.42 o 
  -1  34   4       48.34       44.66      8.76 o 
   0  34   4       92.52       88.30     10.36 o 
   1  34   4      165.89      170.68     12.52 o 
   2  34   4      179.19      165.96     12.47 o 
   3  34   4       41.53       25.11      8.54 o 
   4  34   4       44.15       47.35      9.25 o 
   5  34   4       17.82      -17.00     17.00 o 
  -5  35   4       11.41       -6.09     14.15 o 
  -4  35   4        2.08        5.97      7.16 o 
  -3  35   4       19.32       24.00      7.21 o 
  -2  35   4      111.68      130.22      9.62 o 
  -1  35   4        4.48       17.46      8.01 o 
   0  35   4      285.31      305.31     15.96 o 
   1  35   4       18.75       34.99      8.28 o 
   2  35   4       23.27       16.45      7.43 o 
   3  35   4        5.57       -3.66      8.94 o 
   4  35   4        0.63       11.10      7.37 o 
   5  35   4      104.98       83.89     22.87 o 
  -4  36   4       29.82       49.26      9.04 o 
  -3  36   4       36.45       38.00      7.50 o 
  -2  36   4       46.14       53.29      8.71 o 
  -1  36   4       55.06       51.83     10.05 o 
   0  36   4        1.68       14.21      9.52 o 
   1  36   4      120.22      107.03     10.87 o 
   2  36   4       38.14       35.18      9.02 o 
   3  36   4       13.31        9.86      8.57 o 
   4  36   4       47.82       68.13     18.30 o 
  -4  37   4        0.82        0.57     10.23 o 
  -3  37   4       11.03       14.25      7.59 o 
  -2  37   4      123.39      107.14     10.19 o 
  -1  37   4       16.91       15.90      8.59 o 
   0  37   4      124.79      125.29     11.85 o 
   1  37   4        6.87       17.58      7.43 o 
   2  37   4        1.38       -2.12      7.81 o 
   3  37   4       16.98       18.42      9.81 o 
  -4  38   4        0.93      -15.04     16.58 o 
  -3  38   4        5.42       -0.32      7.73 o 
  -2  38   4        3.14        1.18      6.62 o 
  -1  38   4        3.11        4.15     10.35 o 
   0  38   4        0.28       -6.67      7.26 o 
   1  38   4      174.12      158.72     13.24 o 
   2  38   4        0.06       -8.55      8.55 o 
   3  38   4        9.07      -10.38     10.38 o 
  -3  39   4        7.93        1.79     13.06 o 
  -2  39   4      193.17      223.32     14.08 o 
  -1  39   4       19.22       33.42      8.84 o 
   0  39   4      221.31      206.56     15.10 o 
   1  39   4       25.29       11.98      7.88 o 
   2  39   4        4.54        0.83     11.26 o 
  -2  40   4        5.50       31.12      9.39 o 
  -1  40   4       31.05       45.21     10.28 o 
   0  40   4       18.67       38.25      9.24 o 
   1  40   4       13.50        5.80      8.63 o 
   2  40   4        2.40       18.22     19.36 o 
  -2  41   4       90.26      101.27     29.22 o 
  -1  41   4       20.88       10.22     12.33 o 
   0  41   4       88.27      101.13     12.19 o 
   1  41   4       18.80       18.58     35.08 o 
   2  41   4        4.83       18.58     16.90 o 
  -1  42   4       11.89        7.79     17.48 o 
   0  42   4        6.22       16.40     13.74 o 
   1  42   4        0.15       17.21     23.59 o 
  -8   1   5       61.98       83.83     10.81 o 
  -7   1   5       49.87       56.43      6.84 o 
  -6   1   5      494.02      484.00     14.28 o 
  -5   1   5      337.87      343.43     12.76 o 
  -4   1   5      366.89      399.32      8.20 o 
  -3   1   5     1871.54     1838.43     18.54 o 
  -2   1   5     1480.65     1512.75     10.31 o 
  -1   1   5     5418.22     5775.16     25.52 o 
   0   1   5     4566.90     4074.50     26.54 o 
   1   1   5     1661.00     1589.08     10.60 o 
   2   1   5      331.85      354.16      6.25 o 
   3   1   5     7719.94     7396.59     58.67 o 
   4   1   5      209.89      186.65      6.46 o 
   5   1   5      570.08      574.76     15.99 o 
   6   1   5       48.99       58.31      8.04 o 
   7   1   5        5.90       11.30      6.86 o 
  -8   2   5       30.06       22.81      9.21 o 
  -7   2   5      114.55      108.43      8.15 o 
  -6   2   5       26.62       31.82      6.17 o 
  -5   2   5        3.29        4.34      4.69 o 
  -4   2   5      365.35      363.91      7.89 o 
  -3   2   5      342.83      309.00      5.74 o 
  -2   2   5      873.40      900.11      7.36 o 
  -1   2   5      103.86      120.38      3.35 o 
   0   2   5        0.23       10.92      1.69 o 
   1   2   5      678.77      660.18      7.58 o 
   2   2   5     1597.01     1559.43     14.76 o 
   3   2   5       48.16       92.88      7.16 o 
   4   2   5       87.47       99.51      4.92 o 
   5   2   5        9.13       17.09      5.37 o 
   6   2   5      216.34      194.74     10.89 o 
   7   2   5        1.39       -2.48      8.17 o 
  -8   3   5       35.35       15.96      8.19 o 
  -7   3   5       30.38       27.36      6.83 o 
  -6   3   5       39.62       48.13      6.45 o 
  -5   3   5      866.81      841.85     19.54 o 
  -4   3   5      219.78      226.72      6.04 o 
  -3   3   5     2090.77     2066.49     15.79 o 
  -2   3   5     4182.24     4037.14     25.56 o 
  -1   3   5      101.52       95.90      2.71 o 
   0   3   5      649.65      658.93      8.25 o 
   1   3   5      207.16      242.37      4.72 o 
   2   3   5     3508.53     3489.11     22.29 o 
   3   3   5     1557.25     1518.07     23.60 o 
   4   3   5      303.98      292.53      7.51 o 
   5   3   5      714.38      712.03     17.85 o 
   6   3   5       11.16        6.20      6.25 o 
   7   3   5       24.70        9.71      7.07 o 
  -8   4   5        1.55        5.42      7.73 o 
  -7   4   5       47.76       56.49      6.67 o 
  -6   4   5      507.46      521.08     15.60 o 
  -5   4   5       60.07       52.74      5.24 o 
  -4   4   5       10.43       11.62      2.34 o 
  -3   4   5      130.33      148.09      4.26 o 
  -2   4   5      280.37      259.56      5.33 o 
  -1   4   5     1873.32     1937.21     11.31 o 
   0   4   5       29.39       43.28      2.04 o 
   1   4   5      833.18      762.93      8.30 o 
   2   4   5       55.39       63.51      3.71 o 
   3   4   5      144.71      157.89      5.81 o 
   4   4   5      190.48      163.05      6.16 o 
   5   4   5       84.56       97.79      7.85 o 
   6   4   5      366.34      394.15     15.05 o 
   7   4   5       33.53       32.13      7.44 o 
  -8   5   5      141.32      166.24     14.16 o 
  -7   5   5       65.35       82.46      8.64 o 
  -6   5   5       76.38       61.83      6.58 o 
  -5   5   5      991.75      974.70     18.61 o 
  -4   5   5      593.00      556.72     10.14 o 
  -3   5   5      504.90      501.33      7.96 o 
  -2   5   5      189.37      183.71      4.57 o 
  -1   5   5      165.96      128.23      3.32 o 
   0   5   5     4567.37     4467.77     29.87 o 
   1   5   5       98.17      102.70      3.44 o 
   2   5   5      746.63      826.40     10.24 o 
   3   5   5      212.30      194.63      6.31 o 
   4   5   5      529.95      490.40     10.10 o 
   5   5   5      433.50      446.46     12.78 o 
   6   5   5        0.65        3.61      8.06 o 
   7   5   5       98.09       93.37     10.47 o 
  -8   6   5       17.06       17.09      8.10 o 
  -7   6   5       41.11       35.58      6.80 o 
  -6   6   5       88.83       87.05      7.48 o 
  -5   6   5      540.84      542.39     12.33 o 
  -4   6   5     1605.73     1669.63     17.45 o 
  -3   6   5        4.59        5.49      1.95 o 
  -2   6   5     1610.79     1565.91     12.61 o 
  -1   6   5     2879.14     2846.94     15.12 o 
   0   6   5      348.87      389.52      6.35 o 
   1   6   5     3566.58     3563.78     18.70 o 
   2   6   5     1423.65     1395.83     13.49 o 
   3   6   5      915.00      892.79     13.36 o 
   4   6   5      771.06      781.30     13.79 o 
   5   6   5      191.10      213.73      9.20 o 
   6   6   5       77.82       87.70      8.20 o 
   7   6   5       10.74       27.79      7.63 o 
  -8   7   5       78.84       63.02     13.38 o 
  -7   7   5        4.97       19.57      7.62 o 
  -6   7   5       80.02       70.63      6.68 o 
  -5   7   5       54.36       56.63      5.02 o 
  -4   7   5        2.83        0.04      2.71 o 
  -3   7   5     1610.52     1568.92     14.46 o 
  -2   7   5     2340.48     2408.80     18.08 o 
  -1   7   5      707.47      814.49      8.13 o 
   0   7   5     2836.41     2882.19     35.32 o 
   1   7   5      499.04      595.49      7.62 o 
   2   7   5     1154.65     1163.40     11.88 o 
   3   7   5      859.68      808.76     11.21 o 
   4   7   5       34.41       42.25      3.75 o 
   5   7   5      153.41      153.61      8.10 o 
   6   7   5      118.92      139.44     10.87 o 
   7   7   5       73.43       71.13      9.98 o 
  -8   8   5        3.62       16.05      7.99 o 
  -7   8   5       17.60       32.33      8.66 o 
  -6   8   5      137.08      156.37      8.41 o 
  -5   8   5        1.08       -0.54      3.54 o 
  -4   8   5     1337.10     1372.09     16.05 o 
  -3   8   5       50.75       56.25      3.05 o 
  -2   8   5     1996.60     1992.22     18.23 o 
  -1   8   5     4487.33     4373.37     23.32 o 
   0   8   5      236.15      284.01      5.45 o 
   1   8   5     2417.31     2348.78     15.12 o 
   2   8   5     1867.43     1735.16     14.70 o 
   3   8   5      282.26      274.69      6.78 o 
   4   8   5      331.97      304.14      8.74 o 
   5   8   5       92.83       95.63      6.76 o 
   6   8   5       16.25       24.67      8.54 o 
   7   8   5       36.46       49.00     12.12 o 
  -8   9   5        1.15        0.69      7.37 o 
  -7   9   5       31.14       25.63      6.18 o 
  -6   9   5        9.20        1.28      4.69 o 
  -5   9   5       84.26       72.47      5.40 o 
  -4   9   5      437.52      435.09      8.40 o 
  -3   9   5     1734.48     1701.22     16.18 o 
  -2   9   5       78.69       75.40      3.12 o 
  -1   9   5     1782.10     1700.34     13.18 o 
   0   9   5     1981.53     1952.87     14.64 o 
   1   9   5      597.57      661.65      8.58 o 
   2   9   5     1666.75     1739.26     14.95 o 
   3   9   5      842.24      813.84     10.43 o 
   4   9   5       39.15       37.22      3.93 o 
   5   9   5        8.56       11.98      4.52 o 
   6   9   5      146.44      141.97     11.41 o 
   7   9   5       23.06       20.78      8.80 o 
  -8  10   5        1.53       -7.79      8.39 o 
  -7  10   5       65.69       71.57      7.98 o 
  -6  10   5      838.29      873.82     24.16 o 
  -5  10   5        0.68        7.87      3.52 o 
  -4  10   5      869.76      855.07     12.13 o 
  -3  10   5      420.23      395.71      7.34 o 
  -2  10   5      252.61      236.57      5.20 o 
  -1  10   5     2005.12     1863.92     15.98 o 
   0  10   5      129.64      157.39      4.58 o 
   1  10   5     2511.86     2536.36     21.08 o 
   2  10   5      185.37      198.41      5.31 o 
   3  10   5      230.07      236.94      5.88 o 
   4  10   5      319.39      324.96      8.59 o 
   5  10   5       53.21       56.73      6.28 o 
   6  10   5      244.83      262.44     14.28 o 
   7  10   5      131.14      142.16     13.84 o 
  -8  11   5        0.21       -6.11      9.78 o 
  -7  11   5        6.45        4.47      6.81 o 
  -6  11   5       14.68       10.21      8.52 o 
  -5  11   5      146.83      136.13      6.49 o 
  -4  11   5        0.60       -1.67      2.52 o 
  -3  11   5      317.33      294.55      6.53 o 
  -2  11   5      116.47      121.41      4.09 o 
  -1  11   5     1000.51     1000.36     11.99 o 
   0  11   5      427.86      402.14      5.87 o 
   1  11   5      206.88      182.55      5.51 o 
   2  11   5        6.34       12.53      2.05 o 
   3  11   5       30.71       31.79      2.87 o 
   4  11   5        2.69        5.88      3.37 o 
   5  11   5        0.69        3.32      4.80 o 
   6  11   5       12.34       17.38      6.04 o 
   7  11   5       58.97       72.11     10.75 o 
  -8  12   5       18.10       -1.72     13.35 o 
  -7  12   5       57.51       51.46      8.49 o 
  -6  12   5      389.43      406.26     17.66 o 
  -5  12   5      342.50      327.27      9.32 o 
  -4  12   5     1100.00     1091.53     17.10 o 
  -3  12   5     2027.52     1995.15     17.66 o 
  -2  12   5      176.98      184.06      5.00 o 
  -1  12   5     2005.19     2067.55     23.64 o 
   0  12   5       67.81       82.93      3.61 o 
   1  12   5      972.14      902.31     10.90 o 
   2  12   5      116.01      110.91      4.24 o 
   3  12   5      829.02      800.30     11.94 o 
   4  12   5      810.87      790.55     13.65 o 
   5  12   5        2.35       -0.81      5.17 o 
   6  12   5       63.00       49.37      7.17 o 
   7  12   5      103.67      129.29     14.03 o 
  -8  13   5       17.82       40.65     19.21 o 
  -7  13   5       38.59       25.68      6.59 o 
  -6  13   5       51.16       54.18      7.35 o 
  -5  13   5        3.01        5.34      3.54 o 
  -4  13   5       19.20        6.95      2.73 o 
  -3  13   5      156.62      127.30      4.65 o 
  -2  13   5      200.27      193.41      5.18 o 
  -1  13   5      602.76      561.48     11.01 o 
   0  13   5      415.28      365.89      6.63 o 
   1  13   5     1574.21     1481.60     14.99 o 
   2  13   5       82.10       94.44      4.54 o 
   3  13   5       22.74       28.71      3.15 o 
   4  13   5      153.76      146.71      6.79 o 
   5  13   5       29.27       38.29      5.29 o 
   6  13   5       36.23       38.69      6.46 o 
   7  13   5        1.21       10.02     10.94 o 
  -8  14   5        0.49       -3.23     18.42 o 
  -7  14   5      135.85      144.35     11.12 o 
  -6  14   5      182.64      184.96     13.33 o 
  -5  14   5        0.78        2.23      4.24 o 
  -4  14   5      284.95      294.28      7.64 o 
  -3  14   5       41.95       41.45      3.13 o 
  -2  14   5     1771.93     1676.28     17.54 o 
  -1  14   5     5897.88     5707.03     51.96 o 
   0  14   5      553.90      525.90      9.61 o 
   1  14   5     4606.47     4390.39     33.86 o 
   2  14   5     1689.12     1646.77     16.81 o 
   3  14   5      675.36      597.27     12.40 o 
   4  14   5      174.03      181.20      8.70 o 
   5  14   5        1.42        4.09      5.23 o 
   6  14   5      149.27      153.96     10.46 o 
   7  14   5       53.96       44.99     11.51 o 
  -7  15   5        0.46       -2.56      7.32 o 
  -6  15   5       45.11       33.30      5.92 o 
  -5  15   5       25.73       34.28      7.48 o 
  -4  15   5       29.40       24.39      3.17 o 
  -3  15   5      250.25      261.32      6.38 o 
  -2  15   5      220.86      203.07      5.65 o 
  -1  15   5      562.55      549.80     10.28 o 
   0  15   5      260.27      240.64      6.89 o 
   1  15   5        6.88       26.12      6.29 o 
   2  15   5      452.39      425.34     10.43 o 
   3  15   5      270.91      268.23      8.74 o 
   4  15   5       15.20       23.09      5.65 o 
   5  15   5        3.24        6.44      5.42 o 
   6  15   5        7.46       23.78      7.17 o 
   7  15   5       46.85       47.56     15.56 o 
  -7  16   5       24.43       19.82      7.32 o 
  -6  16   5        3.74        0.51      5.72 o 
  -5  16   5      148.47      135.25      8.28 o 
  -4  16   5      789.00      755.09     17.79 o 
  -3  16   5      111.45      121.57      4.59 o 
  -2  16   5      939.59      908.22     12.32 o 
  -1  16   5     3867.42     3830.27     52.21 o 
   0  16   5       74.92       77.75      4.12 o 
   1  16   5     3193.58     3089.52     37.25 o 
   2  16   5      902.95      870.82     16.01 o 
   3  16   5       72.00       79.89      5.31 o 
   4  16   5      928.91      876.75     17.53 o 
   5  16   5      258.95      269.16     12.78 o 
   6  16   5       94.11       99.45      9.27 o 
   7  16   5       27.09       34.15     19.28 o 
  -7  17   5       80.69       93.14     10.58 o 
  -6  17   5        8.42        1.51      5.60 o 
  -5  17   5      161.85      183.89      8.85 o 
  -4  17   5     1038.84      974.56     15.81 o 
  -3  17   5        1.90       -0.24      2.48 o 
  -2  17   5     1234.93     1266.75     17.75 o 
  -1  17   5       66.71       54.01      3.76 o 
   0  17   5      419.89      432.03      9.10 o 
   1  17   5        8.47       17.77      3.87 o 
   2  17   5        7.79       16.42      3.80 o 
   3  17   5      122.70      114.67      6.41 o 
   4  17   5      405.91      367.14     11.96 o 
   5  17   5      198.55      184.13     10.72 o 
   6  17   5       67.84       79.50     10.25 o 
   7  17   5        1.17       16.54     12.92 o 
  -7  18   5       74.94       75.40      9.65 o 
  -6  18   5      121.72      114.79     10.05 o 
  -5  18   5      334.28      332.33     11.37 o 
  -4  18   5      982.61      904.32     17.00 o 
  -3  18   5       43.96       33.11      3.64 o 
  -2  18   5      511.69      479.51      9.64 o 
  -1  18   5       92.96       94.00      4.40 o 
   0  18   5      214.23      224.11      6.90 o 
   1  18   5     1689.95     1725.87     29.62 o 
   2  18   5       15.06       17.20      3.93 o 
   3  18   5       15.87       25.49      4.17 o 
   4  18   5      731.41      690.20     16.03 o 
   5  18   5       33.26       33.54      7.80 o 
   6  18   5      163.87      186.36     11.93 o 
  -7  19   5       84.01       85.32     11.77 o 
  -6  19   5       19.34       14.19      6.26 o 
  -5  19   5      134.00      144.06      7.97 o 
  -4  19   5      246.40      230.12      9.64 o 
  -3  19   5      162.84      143.67      6.91 o 
  -2  19   5      652.21      646.45     12.91 o 
  -1  19   5     1083.22     1023.11     21.58 o 
   0  19   5       30.37       35.02      3.73 o 
   1  19   5       72.09       71.81      4.38 o 
   2  19   5       15.87       28.31      4.58 o 
   3  19   5      170.59      145.51      7.31 o 
   4  19   5      368.06      320.27     11.48 o 
   5  19   5       71.55       73.85      8.29 o 
   6  19   5        3.83       14.18      7.44 o 
  -7  20   5      118.75      119.29     10.83 o 
  -6  20   5      194.29      203.35     12.07 o 
  -5  20   5        3.97        8.69      5.53 o 
  -4  20   5      433.11      378.32     14.17 o 
  -3  20   5       10.00        4.83      3.69 o 
  -2  20   5      204.82      191.58      7.11 o 
  -1  20   5        9.50       14.02      4.05 o 
   0  20   5      593.08      586.29     11.74 o 
   1  20   5      495.89      469.00     12.03 o 
   2  20   5      294.63      287.60      9.43 o 
   3  20   5      393.02      360.17     12.02 o 
   4  20   5       75.32       61.27      6.09 o 
   5  20   5      128.42      113.46      9.23 o 
   6  20   5      256.77      252.88     18.64 o 
  -7  21   5       30.60       18.86     10.25 o 
  -6  21   5        1.67        2.14      6.81 o 
  -5  21   5      206.35      201.00     13.54 o 
  -4  21   5        0.80       -5.39      5.39 o 
  -3  21   5      529.99      500.93     12.88 o 
  -2  21   5     1074.37     1098.87     29.00 o 
  -1  21   5       92.65       93.01      5.12 o 
   0  21   5      115.73      112.95      5.79 o 
   1  21   5      144.31      145.51      7.20 o 
   2  21   5      539.75      517.33     12.64 o 
   3  21   5     1045.02     1018.89     21.36 o 
   4  21   5        0.18       -1.64      5.99 o 
   5  21   5        7.94       21.18      7.19 o 
   6  21   5       42.06       62.25      9.17 o 
  -7  22   5       34.94       28.17     11.04 o 
  -6  22   5       25.00       46.37      9.93 o 
  -5  22   5       46.20       53.29      7.94 o 
  -4  22   5      349.81      332.36     14.56 o 
  -3  22   5       34.02       33.51      4.57 o 
  -2  22   5      207.35      183.68      7.25 o 
  -1  22   5       21.30       21.60      3.92 o 
   0  22   5      176.32      174.35      7.61 o 
   1  22   5       93.81      105.55      6.77 o 
   2  22   5       69.94       59.25      5.40 o 
   3  22   5      716.14      699.87     18.39 o 
   4  22   5       69.58       77.62      8.58 o 
   5  22   5       14.07       29.77      6.96 o 
   6  22   5       12.66        2.38      6.66 o 
  -7  23   5       14.80       22.23      8.98 o 
  -6  23   5        9.49       15.35      8.42 o 
  -5  23   5      136.75      130.50      9.70 o 
  -4  23   5        5.37        0.39      5.73 o 
  -3  23   5      572.42      552.23     15.56 o 
  -2  23   5      176.21      189.30      7.48 o 
  -1  23   5      746.03      723.98     15.33 o 
   0  23   5     2957.68     2982.29     64.10 o 
   1  23   5      234.49      243.65     10.34 o 
   2  23   5       63.27       51.01      5.14 o 
   3  23   5      291.22      290.88     12.52 o 
   4  23   5       23.06       24.84      6.82 o 
   5  23   5      105.45      100.05      9.05 o 
   6  23   5       61.49       50.95     10.70 o 
  -7  24   5        8.98        5.17     17.21 o 
  -6  24   5        0.01       -7.01      8.74 o 
  -5  24   5       80.58       70.76      8.16 o 
  -4  24   5       18.78       24.58      6.31 o 
  -3  24   5       81.66       79.14      6.75 o 
  -2  24   5      333.33      318.93      9.99 o 
  -1  24   5      379.83      385.65     13.74 o 
   0  24   5      161.71      162.76     10.13 o 
   1  24   5      230.70      209.68      9.92 o 
   2  24   5       19.64       18.36      4.52 o 
   3  24   5       39.15       42.40      6.64 o 
   4  24   5        1.20       -1.92      6.60 o 
   5  24   5       10.05        4.35      6.70 o 
   6  24   5        1.01       14.11      8.05 o 
  -6  25   5       50.85       33.22      8.05 o 
  -5  25   5      211.68      233.88     14.01 o 
  -4  25   5       79.95       86.98      7.87 o 
  -3  25   5      987.40      901.69     38.42 o 
  -2  25   5      429.71      460.53     14.63 o 
  -1  25   5       34.01       28.87      4.62 o 
   0  25   5      489.86      495.86     14.76 o 
   1  25   5       14.69       20.34      5.04 o 
   2  25   5      644.73      613.89     14.80 o 
   3  25   5      133.10      154.91     11.04 o 
   4  25   5        2.17       -5.48      6.75 o 
   5  25   5       77.18       75.56      8.35 o 
   6  25   5        1.63        8.41     10.71 o 
  -6  26   5       29.91        6.24      8.15 o 
  -5  26   5       89.07       75.21      9.75 o 
  -4  26   5        6.47       -3.48      6.18 o 
  -3  26   5       19.46       19.97      4.84 o 
  -2  26   5      260.09      269.11     10.53 o 
  -1  26   5       23.17       23.58      4.95 o 
   0  26   5      177.85      169.40      9.59 o 
   1  26   5      191.28      199.72     10.34 o 
   2  26   5        0.06        2.30      4.58 o 
   3  26   5       52.98       47.82      7.85 o 
   4  26   5       30.12       32.35      7.35 o 
   5  26   5       11.80       16.90      7.66 o 
   6  26   5        5.32      -17.79     17.79 o 
  -6  27   5       17.30       23.80      9.24 o 
  -5  27   5      209.58      202.53     13.69 o 
  -4  27   5      129.14      130.99      9.32 o 
  -3  27   5      678.89      653.43     26.72 o 
  -2  27   5      387.60      421.49     17.91 o 
  -1  27   5       92.75       85.42      7.82 o 
   0  27   5      107.98      108.20      9.05 o 
   1  27   5       39.81       49.12     10.21 o 
   2  27   5      585.86      561.75     16.87 o 
   3  27   5       76.19       89.80     10.11 o 
   4  27   5      176.46      185.14     12.83 o 
   5  27   5      250.84      238.60     13.52 o 
   6  27   5        2.58        0.67     17.89 o 
  -6  28   5       28.50       39.77     13.76 o 
  -5  28   5       38.96       33.84      9.74 o 
  -4  28   5       67.86       58.54      7.44 o 
  -3  28   5        4.28       -3.17      4.63 o 
  -2  28   5       11.25        6.39      6.06 o 
  -1  28   5      255.53      264.03     12.21 o 
   0  28   5        1.59        6.15      6.81 o 
   1  28   5      181.24      182.39     11.50 o 
   2  28   5      108.03       98.91      8.32 o 
   3  28   5       80.76       78.16     11.06 o 
   4  28   5        4.64       -5.05      6.82 o 
   5  28   5        0.00        5.99      7.80 o 
  -6  29   5        4.31        5.60     11.09 o 
  -5  29   5      250.35      196.08     14.67 o 
  -4  29   5        0.06        2.02      7.21 o 
  -3  29   5      112.63       99.62      8.55 o 
  -2  29   5        3.80        2.45      5.73 o 
  -1  29   5       77.47       80.48      7.70 o 
   0  29   5      526.96      530.64     19.52 o 
   1  29   5      131.48      146.68     10.95 o 
   2  29   5       47.35       39.20      6.92 o 
   3  29   5       77.67       79.09      9.50 o 
   4  29   5       15.45        5.73      7.24 o 
   5  29   5       15.76       11.40     13.96 o 
  -6  30   5        4.86       -1.79     15.73 o 
  -5  30   5       39.42       45.02      9.30 o 
  -4  30   5       45.95       55.84     10.09 o 
  -3  30   5       53.15       67.09      8.23 o 
  -2  30   5       16.62       22.11      6.38 o 
  -1  30   5      130.83      154.73     10.26 o 
   0  30   5      199.35      199.03     12.28 o 
   1  30   5       94.26       96.90      9.08 o 
   2  30   5       87.09       82.22      8.45 o 
   3  30   5        6.83        8.66      6.94 o 
   4  30   5       96.00      110.87      9.75 o 
   5  30   5       57.01       35.35      8.08 o 
  -5  31   5        3.24        2.77     10.78 o 
  -4  31   5       73.97       64.83     13.63 o 
  -3  31   5      311.35      311.08     14.53 o 
  -2  31   5      195.19      205.18     13.01 o 
  -1  31   5      116.91       87.82      9.59 o 
   0  31   5      332.81      313.13     15.31 o 
   1  31   5       66.00       36.43      7.37 o 
   2  31   5      159.97      148.50     12.96 o 
   3  31   5      153.21      154.44     12.24 o 
   4  31   5       53.14       57.54      8.91 o 
   5  31   5       25.01       31.31     13.88 o 
  -5  32   5        3.80        8.92      9.01 o 
  -4  32   5        1.86        7.11      8.01 o 
  -3  32   5       64.90       51.57      7.91 o 
  -2  32   5       48.95       53.65      8.62 o 
  -1  32   5      118.14      115.26     10.19 o 
   0  32   5        1.86       -0.57      8.12 o 
   1  32   5       42.65       44.70      7.38 o 
   2  32   5       70.74       65.95     10.53 o 
   3  32   5        6.65        0.43      7.83 o 
   4  32   5       25.59       28.83      7.69 o 
   5  32   5        4.57      -21.25     21.25 o 
  -5  33   5        2.30       18.36     22.12 o 
  -4  33   5       29.82       43.45     13.17 o 
  -3  33   5      102.79      111.30     10.89 o 
  -2  33   5       90.48      111.76     11.11 o 
  -1  33   5      200.47      200.26     13.45 o 
   0  33   5      433.61      457.71     18.80 o 
   1  33   5       75.14       94.32     10.19 o 
   2  33   5      169.34      142.71     13.73 o 
   3  33   5       16.37        2.98      8.31 o 
   4  33   5        1.30        1.41      7.21 o 
  -4  34   5       23.75       24.13      8.54 o 
  -3  34   5      263.72      300.12     16.48 o 
  -2  34   5       17.17       21.38      7.53 o 
  -1  34   5      267.02      268.17     15.44 o 
   0  34   5       16.47       25.18      7.99 o 
   1  34   5       69.58       50.96      9.57 o 
   2  34   5        1.31        4.40      8.32 o 
   3  34   5       34.00       14.98     12.43 o 
   4  34   5       25.21       32.53      9.48 o 
  -4  35   5       30.56       21.67     11.90 o 
  -3  35   5       77.69       76.38     10.61 o 
  -2  35   5        2.01        1.41      6.93 o 
  -1  35   5       40.26       29.32      8.50 o 
   0  35   5       16.83       10.50      7.72 o 
   1  35   5        3.96       -4.80     10.75 o 
   2  35   5       70.21       59.78     10.21 o 
   3  35   5        8.22       14.25     11.96 o 
   4  35   5       34.21       29.56     13.21 o 
  -4  36   5      125.33      172.70     26.39 o 
  -3  36   5        4.10       10.26      8.27 o 
  -2  36   5        2.13        4.19      7.52 o 
  -1  36   5       86.34       94.29     11.06 o 
   0  36   5        4.75       -1.05      9.82 o 
   1  36   5      184.11      164.27     14.90 o 
   2  36   5        1.01        0.69      8.67 o 
   3  36   5       33.12       25.79      8.95 o 
   4  36   5        4.15        9.40     13.75 o 
  -4  37   5       46.83       27.13     21.61 o 
  -3  37   5        0.84        0.34      8.32 o 
  -2  37   5        7.23        3.63      7.37 o 
  -1  37   5       38.44       48.41      9.03 o 
   0  37   5        6.70        2.06      9.00 o 
   1  37   5       11.60       18.71      9.34 o 
   2  37   5        3.60       -4.94      8.90 o 
   3  37   5        2.59        9.54     15.82 o 
  -3  38   5       20.61       11.09     13.82 o 
  -2  38   5      131.21      127.47     10.81 o 
  -1  38   5       44.29       44.27      9.34 o 
   0  38   5       39.38       31.84      9.13 o 
   1  38   5      243.16      277.82     19.22 o 
   2  38   5       54.79       46.92     11.71 o 
   3  38   5        4.20      -16.61     17.86 o 
  -3  39   5        3.26       21.44     20.69 o 
  -2  39   5       56.72       53.08     16.34 o 
  -1  39   5       24.93        3.40      8.64 o 
   0  39   5       22.30       25.02     10.29 o 
   1  39   5       12.75       15.99      9.95 o 
   2  39   5        0.65       12.59     17.10 o 
  -2  40   5       78.15       95.97     29.38 o 
  -1  40   5       36.97       23.36     21.50 o 
   0  40   5        0.27      -14.70     22.37 o 
   1  40   5      148.49      134.97     27.65 o 
  -1  41   5        9.10       23.99     17.95 o 
   0  41   5        0.20      -17.14     17.14 o 
  -8   0   6       41.95       46.66     15.74 o 
  -7   0   6       85.19       68.84     11.35 o 
  -6   0   6       78.39       81.26     12.38 o 
  -5   0   6      201.39      212.55     12.88 o 
  -4   0   6      953.56      981.06     17.62 o 
  -3   0   6       69.49       69.30      5.50 o 
  -2   0   6     2503.65     2527.24     23.86 o 
  -1   0   6     1402.31     1379.88     17.57 o 
   0   0   6     3329.63     3508.80     30.28 o 
   1   0   6     3828.53     3693.10     52.12 o 
   2   0   6     1762.64     1758.63     27.16 o 
   3   0   6     1310.30     1291.06     24.60 o 
   4   0   6     1575.22     1636.16     34.85 o 
   5   0   6      241.93      279.91     20.30 o 
   6   0   6      513.68      463.41     27.50 o 
   7   0   6       44.76       30.90      9.24 o 
  -8   1   6        4.48       -9.42      9.42 o 
  -7   1   6        0.01       -1.26      5.94 o 
  -6   1   6       44.03       44.38      7.67 o 
  -5   1   6      466.64      493.71     14.31 o 
  -4   1   6        2.38        3.90      2.77 o 
  -3   1   6        1.96        3.25      2.34 o 
  -2   1   6       79.36       82.59      3.39 o 
  -1   1   6      109.58      112.73      4.13 o 
   0   1   6      158.46      175.95      5.19 o 
   1   1   6      486.04      507.76     10.44 o 
   2   1   6       35.78       38.63      3.85 o 
   3   1   6      243.22      232.64      7.89 o 
   4   1   6       53.27       68.75      6.17 o 
   5   1   6      357.19      352.69     13.59 o 
   6   1   6       16.83       21.04      7.25 o 
   7   1   6        1.80       -3.00     12.20 o 
  -8   2   6       10.20       19.60     10.02 o 
  -7   2   6      164.00      174.00     10.29 o 
  -6   2   6       64.44       73.63      7.07 o 
  -5   2   6       47.69       51.89      5.31 o 
  -4   2   6      671.84      676.93     12.86 o 
  -3   2   6       25.85       23.99      3.05 o 
  -2   2   6     2784.64     2785.98     21.32 o 
  -1   2   6     1100.85     1076.56     11.02 o 
   0   2   6     1643.78     1734.40     13.62 o 
   1   2   6     3999.57     3927.94     27.73 o 
   2   2   6      150.49      135.62      5.72 o 
   3   2   6      258.49      274.46      8.51 o 
   4   2   6      670.24      655.14     14.48 o 
   5   2   6       13.72       24.17      5.65 o 
   6   2   6      358.47      354.49     21.00 o 
   7   2   6       19.81       32.37     10.33 o 
  -8   3   6        0.51       21.20     12.87 o 
  -7   3   6        1.12        1.67      6.07 o 
  -6   3   6       32.67       35.24      5.78 o 
  -5   3   6      213.89      224.20      9.17 o 
  -4   3   6       22.71       16.36      3.94 o 
  -3   3   6      942.20      936.65     14.09 o 
  -2   3   6     1490.29     1476.39     14.65 o 
  -1   3   6       49.59       62.90      3.06 o 
   0   3   6      510.25      540.30      7.83 o 
   1   3   6      109.18      114.70      5.00 o 
   2   3   6      127.70      148.88      6.26 o 
   3   3   6      159.42      151.34      6.45 o 
   4   3   6        2.61        2.76      3.76 o 
   5   3   6      120.23      119.97      8.26 o 
   6   3   6        0.02        5.62      6.75 o 
   7   3   6        6.51        4.12      7.99 o 
  -8   4   6       12.18       22.32     11.99 o 
  -7   4   6      135.85      140.64      9.41 o 
  -6   4   6       56.88       49.71      6.42 o 
  -5   4   6      296.40      294.17     10.47 o 
  -4   4   6     1864.81     1854.10     27.69 o 
  -3   4   6      289.67      283.14      7.27 o 
  -2   4   6     1527.87     1547.37     15.36 o 
  -1   4   6     1125.80     1002.99     10.57 o 
   0   4   6      396.02      419.70      7.46 o 
   1   4   6      579.12      629.36      9.38 o 
   2   4   6     2049.62     1967.29     20.44 o 
   3   4   6      452.35      436.21     10.45 o 
   4   4   6       90.84      106.15      6.52 o 
   5   4   6      203.86      193.39     10.61 o 
   6   4   6        5.46        5.31      5.81 o 
   7   4   6        4.92       13.96      8.65 o 
  -8   5   6        0.75      -22.35     22.35 o 
  -7   5   6       43.28       50.37      6.83 o 
  -6   5   6        1.85       -2.67      5.48 o 
  -5   5   6       48.03       47.97      5.39 o 
  -4   5   6       39.79       42.21      3.87 o 
  -3   5   6     1136.98     1190.95     14.18 o 
  -2   5   6       21.47       21.90      2.92 o 
  -1   5   6       19.36       29.08      2.43 o 
   0   5   6     2074.54     2007.55     16.98 o 
   1   5   6        0.25        2.53      2.04 o 
   2   5   6     2364.71     2313.86     21.20 o 
   3   5   6       20.22       25.23      3.86 o 
   4   5   6      243.87      236.96      8.40 o 
   5   5   6      163.92      176.00      9.99 o 
   6   5   6       40.18       51.58      8.92 o 
   7   5   6       13.81        7.75      8.24 o 
  -8   6   6        1.85      -18.52     20.54 o 
  -7   6   6      219.64      192.04     10.71 o 
  -6   6   6        1.58        5.20      4.92 o 
  -5   6   6      395.58      412.31     12.23 o 
  -4   6   6      807.40      798.41     14.07 o 
  -3   6   6        0.06       -2.42      2.42 o 
  -2   6   6     3084.19     3208.67     23.03 o 
  -1   6   6     1317.43     1288.77     14.59 o 
   0   6   6       45.35       77.56      3.93 o 
   1   6   6      162.81      170.19      5.28 o 
   2   6   6      252.14      285.81      8.08 o 
   3   6   6      936.78      916.45     15.02 o 
   4   6   6      225.82      227.11      8.13 o 
   5   6   6       30.90       31.15      6.27 o 
   6   6   6       45.61       49.95     11.18 o 
   7   6   6        5.61       -4.68      8.75 o 
  -8   7   6       24.34       23.63     19.29 o 
  -7   7   6        0.50        4.06      6.82 o 
  -6   7   6       55.39       58.54      6.16 o 
  -5   7   6      148.79      164.25      8.24 o 
  -4   7   6      168.24      169.29      6.87 o 
  -3   7   6      270.05      272.80      6.64 o 
  -2   7   6      182.06      196.13      6.15 o 
  -1   7   6     2423.06     2349.32     20.00 o 
   0   7   6     2350.31     2222.61     23.12 o 
   1   7   6      427.26      494.09      8.96 o 
   2   7   6     4312.74     4172.99     42.06 o 
   3   7   6      148.68      162.73      6.42 o 
   4   7   6       75.83       76.54      5.30 o 
   5   7   6      451.73      406.52     14.25 o 
   6   7   6       14.24       14.04      7.13 o 
   7   7   6       37.07       48.57      9.99 o 
  -8   8   6        1.44      -20.89     20.89 o 
  -7   8   6       92.19       99.23      9.26 o 
  -6   8   6       20.48       25.84      5.22 o 
  -5   8   6        2.73        0.68      4.85 o 
  -4   8   6      106.19       97.65      5.43 o 
  -3   8   6        3.61        9.82      2.40 o 
  -2   8   6      513.88      518.38      9.35 o 
  -1   8   6      218.12      225.04      6.67 o 
   0   8   6     1428.99     1348.88     14.45 o 
   1   8   6     3271.37     3147.52     24.06 o 
   2   8   6      169.75      184.21      6.02 o 
   3   8   6      418.85      403.74      9.58 o 
   4   8   6      282.33      285.95      9.02 o 
   5   8   6        6.98       22.56      7.48 o 
   6   8   6      186.06      193.74     13.07 o 
   7   8   6       51.37       50.76     14.52 o 
  -8   9   6       63.67       73.15     23.14 o 
  -7   9   6       26.17       34.36      7.37 o 
  -6   9   6        4.75        6.66      5.13 o 
  -5   9   6       93.20       95.40      6.50 o 
  -4   9   6      117.11      111.68      5.36 o 
  -3   9   6     1369.84     1366.02     14.99 o 
  -2   9   6     2793.86     2680.21     33.19 o 
  -1   9   6      307.76      318.50      7.83 o 
   0   9   6     1369.98     1356.34     14.60 o 
   1   9   6        9.85       20.45      3.00 o 
   2   9   6      911.47      876.27     12.12 o 
   3   9   6       76.76       75.41      4.26 o 
   4   9   6       81.17       95.08      6.26 o 
   5   9   6      367.99      388.13     21.84 o 
   6   9   6       21.36       42.29      8.48 o 
   7   9   6       19.28       26.24     13.06 o 
  -7  10   6        2.06       11.51      6.72 o 
  -6  10   6        1.86        2.18      5.34 o 
  -5  10   6       26.52       22.69      4.76 o 
  -4  10   6        3.94        6.32      2.97 o 
  -3  10   6      226.67      243.25      6.28 o 
  -2  10   6     1071.58     1002.92     13.33 o 
  -1  10   6       16.49       19.61      3.07 o 
   0  10   6      182.46      176.36      5.93 o 
   1  10   6      227.30      241.25      6.56 o 
   2  10   6      381.41      387.06      7.72 o 
   3  10   6      881.40      860.31     13.05 o 
   4  10   6      530.99      533.66     13.79 o 
   5  10   6        0.25        7.88      6.55 o 
   6  10   6        1.77        0.74      6.78 o 
   7  10   6       27.20       31.18     16.57 o 
  -7  11   6        0.68        7.08      6.51 o 
  -6  11   6      488.17      502.98     21.06 o 
  -5  11   6     1256.54     1256.90     23.72 o 
  -4  11   6      103.98       82.75      4.91 o 
  -3  11   6     1402.22     1385.07     15.85 o 
  -2  11   6      477.49      480.64      9.43 o 
  -1  11   6      743.37      752.76     11.80 o 
   0  11   6     3632.31     3491.50     24.77 o 
   1  11   6       75.76       83.38      4.54 o 
   2  11   6      189.78      201.91      6.39 o 
   3  11   6      255.93      257.62      7.47 o 
   4  11   6       43.35       35.82      5.11 o 
   5  11   6       11.60       17.13      6.77 o 
   6  11   6       51.64       43.14      8.25 o 
   7  11   6       71.93       72.39     24.24 o 
  -7  12   6        0.36       10.14      9.74 o 
  -6  12   6        1.10       -6.83      6.83 o 
  -5  12   6      131.09      118.91      7.58 o 
  -4  12   6        6.12        5.06      3.35 o 
  -3  12   6       28.43       23.24      2.66 o 
  -2  12   6      138.27      134.77      4.79 o 
  -1  12   6      828.27      800.67     13.15 o 
   0  12   6      400.38      415.18      9.22 o 
   1  12   6        0.71        7.04      2.71 o 
   2  12   6       39.53       42.11      3.71 o 
   3  12   6      135.09      136.24      6.67 o 
   4  12   6       38.32       38.31      5.53 o 
   5  12   6       56.33       58.26      7.91 o 
   6  12   6        4.08       -3.20      7.00 o 
  -7  13   6       17.66       21.21      7.39 o 
  -6  13   6      130.65      143.95     11.21 o 
  -5  13   6      740.49      740.54     24.98 o 
  -4  13   6      270.33      223.89      6.84 o 
  -3  13   6     2200.57     2151.42     21.05 o 
  -2  13   6       18.52       23.26      3.15 o 
  -1  13   6      101.12      120.82      5.04 o 
   0  13   6     2049.49     2024.46     21.58 o 
   1  13   6       57.81       51.95      3.85 o 
   2  13   6     1550.62     1487.85     18.12 o 
   3  13   6      209.43      202.18      7.98 o 
   4  13   6       95.65       91.37      6.36 o 
   5  13   6      245.19      252.08     13.82 o 
   6  13   6        6.21        4.73      8.39 o 
  -7  14   6        0.69        7.33      8.36 o 
  -6  14   6        2.73        6.53      6.68 o 
  -5  14   6       92.61       86.58      7.57 o 
  -4  14   6       10.27        9.57      3.00 o 
  -3  14   6       53.24       47.08      3.23 o 
  -2  14   6      197.20      204.24      7.51 o 
  -1  14   6     1015.43      996.97     14.39 o 
   0  14   6        2.65        9.33      3.79 o 
   1  14   6        5.13        3.83      2.73 o 
   2  14   6       11.24       24.30      4.88 o 
   3  14   6      138.70      128.73      6.59 o 
   4  14   6      127.62      107.91      8.12 o 
   5  14   6        2.94       23.36     10.88 o 
   6  14   6        1.62        6.15      9.33 o 
  -7  15   6       14.63       14.30      8.03 o 
  -6  15   6       36.36       35.92      7.82 o 
  -5  15   6      129.90      126.30      7.50 o 
  -4  15   6      264.32      246.66      6.60 o 
  -3  15   6      614.78      609.18      9.78 o 
  -2  15   6       12.82       11.83      3.43 o 
  -1  15   6      121.33      124.92      5.72 o 
   0  15   6     1126.52     1094.40     20.70 o 
   1  15   6        2.38        1.12      2.81 o 
   2  15   6     3853.11     3632.16     30.79 o 
   3  15   6      279.36      273.56      9.26 o 
   4  15   6      188.05      174.96      9.39 o 
   5  15   6      839.56      868.41     28.38 o 
   6  15   6       74.55       98.53     14.65 o 
  -7  16   6       24.44       36.70     12.13 o 
  -6  16   6       28.30       47.00      8.42 o 
  -5  16   6        3.09        1.80      4.52 o 
  -4  16   6        2.52        2.48      2.59 o 
  -3  16   6       56.15       62.48      3.88 o 
  -2  16   6       12.97       12.62      3.52 o 
  -1  16   6      366.05      370.99      9.49 o 
   0  16   6        0.48        6.99      4.13 o 
   1  16   6       97.80      105.91      5.23 o 
   2  16   6      810.79      765.84     13.99 o 
   3  16   6        1.71       14.08      4.15 o 
   4  16   6       26.46       23.46      5.22 o 
   5  16   6        3.43       43.33     12.18 o 
   6  16   6      143.74      156.62     15.50 o 
  -7  17   6       22.25       16.69      6.58 o 
  -6  17   6      203.34      184.19     11.56 o 
  -5  17   6      108.55      109.80      7.19 o 
  -4  17   6        4.76        0.58      2.92 o 
  -3  17   6      118.52      114.08      5.52 o 
  -2  17   6        8.18        5.97      3.56 o 
  -1  17   6     2054.54     2065.08     24.02 o 
   0  17   6     1007.38      971.97     14.70 o 
   1  17   6      282.50      284.05      8.51 o 
   2  17   6      452.17      471.51     11.97 o 
   3  17   6      209.21      204.75      8.53 o 
   4  17   6       24.40       18.55      5.16 o 
   5  17   6      110.23      105.83     12.02 o 
   6  17   6       42.31       59.92     11.77 o 
  -7  18   6       28.30       22.53     14.23 o 
  -6  18   6        2.37        7.86      6.32 o 
  -5  18   6       71.86       59.26      6.38 o 
  -4  18   6      439.18      452.62     11.03 o 
  -3  18   6      312.75      297.79      8.55 o 
  -2  18   6      148.81      165.63      7.05 o 
  -1  18   6     1990.75     2010.99     22.10 o 
   0  18   6      131.51      129.60      6.03 o 
   1  18   6       58.13       60.38      5.54 o 
   2  18   6        7.20        7.44      3.91 o 
   3  18   6        5.32        2.46      3.81 o 
   4  18   6       53.73       53.65      6.23 o 
   5  18   6       23.17       26.08     11.21 o 
   6  18   6      110.01      110.50     12.71 o 
  -7  19   6        1.11       -1.43      9.68 o 
  -6  19   6      123.55      132.73     10.20 o 
  -5  19   6       80.32       90.42      7.55 o 
  -4  19   6      367.24      319.97     11.03 o 
  -3  19   6     1374.29     1272.02     18.73 o 
  -2  19   6      358.74      378.94     10.23 o 
  -1  19   6      607.82      617.70     12.66 o 
   0  19   6      298.64      277.86      8.39 o 
   1  19   6       99.30       82.54      6.92 o 
   2  19   6      110.09      116.51      6.65 o 
   3  19   6       54.09       53.75      5.52 o 
   4  19   6      100.14       94.42      8.33 o 
   5  19   6        2.64        9.77      9.19 o 
   6  19   6       20.59        7.80      9.83 o 
  -7  20   6       31.11       36.96     17.17 o 
  -6  20   6      127.43      145.93     13.81 o 
  -5  20   6        0.34       -1.51      5.65 o 
  -4  20   6      606.51      620.92     17.35 o 
  -3  20   6       28.06       27.75      5.24 o 
  -2  20   6      578.76      578.95     12.65 o 
  -1  20   6      174.90      190.74      7.59 o 
   0  20   6        1.79        8.16      5.68 o 
   1  20   6     1406.13     1340.66     24.12 o 
   2  20   6        2.33        0.00      3.97 o 
   3  20   6       46.17       45.41      5.15 o 
   4  20   6       32.37       38.60      6.25 o 
   5  20   6       34.30       27.27      7.12 o 
   6  20   6        6.24       -0.45     14.53 o 
  -6  21   6       80.26       92.03     10.56 o 
  -5  21   6       75.36       88.73      8.71 o 
  -4  21   6       34.17       40.68      5.68 o 
  -3  21   6      522.19      532.15     14.44 o 
  -2  21   6      146.57      154.75      7.89 o 
  -1  21   6      441.82      432.98     11.81 o 
   0  21   6      265.14      268.75      9.18 o 
   1  21   6       58.31       74.70      8.07 o 
   2  21   6       55.05       64.66      6.51 o 
   3  21   6        6.34        4.99      5.01 o 
   4  21   6       12.83        9.94      6.22 o 
   5  21   6       23.04       12.82      7.59 o 
  -6  22   6       81.49      108.97     11.09 o 
  -5  22   6       32.29       26.53      5.78 o 
  -4  22   6      131.19      153.30      9.30 o 
  -3  22   6      195.98      192.00      9.99 o 
  -2  22   6      276.61      277.97     10.39 o 
  -1  22   6      236.94      243.32      9.56 o 
   0  22   6      487.22      475.99     14.73 o 
   1  22   6      633.23      634.69     16.90 o 
   2  22   6      117.86      113.15      7.56 o 
   3  22   6      335.45      321.68     12.04 o 
   4  22   6      432.16      429.71     17.37 o 
   5  22   6       54.19       39.88      8.17 o 
  -6  23   6       93.98       85.45     10.60 o 
  -5  23   6       13.40        8.88      5.76 o 
  -4  23   6       56.79       38.61      8.47 o 
  -3  23   6        4.06        1.12      4.92 o 
  -2  23   6      111.69      104.51      7.21 o 
  -1  23   6      239.38      234.79      9.53 o 
   0  23   6       96.41      100.29      7.75 o 
   1  23   6      172.75      161.34      9.60 o 
   2  23   6      142.33      143.59      8.83 o 
   3  23   6       73.85       77.86      7.01 o 
   4  23   6        3.32       20.41      7.23 o 
   5  23   6       25.96       27.16      8.09 o 
  -6  24   6       12.14        1.88      8.88 o 
  -5  24   6       23.62        6.38      6.75 o 
  -4  24   6      114.67      122.45     10.09 o 
  -3  24   6       15.20       26.11      5.58 o 
  -2  24   6      562.96      578.45     15.19 o 
  -1  24   6      888.04      884.39     23.13 o 
   0  24   6      306.25      292.94     12.40 o 
   1  24   6      155.61      162.60      9.99 o 
   2  24   6       13.66       18.69      5.27 o 
   3  24   6      654.92      609.63     16.56 o 
   4  24   6      180.98      210.11     13.59 o 
   5  24   6       24.32       23.37      8.53 o 
  -6  25   6        1.07       27.29     15.85 o 
  -5  25   6       46.01       57.20      9.46 o 
  -4  25   6      184.71      179.19     12.60 o 
  -3  25   6        1.83       -5.57      6.10 o 
  -2  25   6        8.34        4.91      5.06 o 
  -1  25   6       19.63        9.99      5.07 o 
   0  25   6        1.57       -5.83      5.83 o 
   1  25   6      348.32      334.80     13.70 o 
   2  25   6        0.73       11.49      5.39 o 
   3  25   6      108.44      110.56      8.92 o 
   4  25   6      108.10      105.81     11.76 o 
   5  25   6       91.79       94.96     10.85 o 
  -5  26   6       31.23        9.41      8.61 o 
  -4  26   6      306.21      310.92     16.60 o 
  -3  26   6      165.41      164.18     11.22 o 
  -2  26   6      533.06      524.54     15.54 o 
  -1  26   6      410.11      428.51     19.79 o 
   0  26   6      172.21      174.18     13.41 o 
   1  26   6      822.22      815.55     20.74 o 
   2  26   6      204.21      221.05     10.85 o 
   3  26   6       52.03       51.38      6.45 o 
   4  26   6        2.22       -9.58      9.58 o 
   5  26   6       37.56       30.52     13.37 o 
  -5  27   6       25.64       12.31     10.66 o 
  -4  27   6       57.42       35.47      7.65 o 
  -3  27   6        7.62        5.30      8.72 o 
  -2  27   6      269.88      273.36     16.40 o 
  -1  27   6      175.92      203.24     12.19 o 
   0  27   6       10.51       10.13      6.16 o 
   1  27   6        0.76        1.55      6.16 o 
   2  27   6        4.00        2.87      5.42 o 
   3  27   6        0.32       -5.42      5.42 o 
   4  27   6        8.00       20.36      8.94 o 
   5  27   6       10.49       19.61     14.42 o 
  -5  28   6       20.05       21.44      9.72 o 
  -4  28   6      287.87      292.77     17.05 o 
  -3  28   6       32.74       33.30      6.91 o 
  -2  28   6      694.03      691.23     24.16 o 
  -1  28   6      406.41      434.75     17.03 o 
   0  28   6        2.34        3.59      5.80 o 
   1  28   6      146.95      139.01     10.16 o 
   2  28   6        0.34        5.56      7.47 o 
   3  28   6       94.29      107.67     12.06 o 
   4  28   6       70.00       70.06      9.94 o 
   5  28   6        1.02        2.01     14.63 o 
  -5  29   6       49.83       42.85     17.01 o 
  -4  29   6       75.09       59.10     10.10 o 
  -3  29   6       48.16       56.38     10.17 o 
  -2  29   6        2.33       -4.15      7.85 o 
  -1  29   6        4.06        2.65      7.57 o 
   0  29   6       94.93       83.06      8.91 o 
   1  29   6        0.40        0.93      7.23 o 
   2  29   6        3.95       16.79      7.64 o 
   3  29   6       88.35       87.90     12.08 o 
   4  29   6        2.22       -6.67      9.06 o 
  -5  30   6      125.31      148.02     14.99 o 
  -4  30   6       85.25       89.81     16.06 o 
  -3  30   6        0.47       -6.49      9.20 o 
  -2  30   6      130.80      148.68     13.50 o 
  -1  30   6       48.66       64.37      9.95 o 
   0  30   6      310.73      294.28     16.78 o 
   1  30   6      122.37      141.77     12.11 o 
   2  30   6        1.47        1.52      7.52 o 
   3  30   6       18.97       23.71      8.45 o 
   4  30   6       56.23       62.38     11.85 o 
  -5  31   6      264.29      237.08     25.23 o 
  -4  31   6       76.13       93.25     21.49 o 
  -3  31   6       53.68       66.42     11.23 o 
  -2  31   6        7.98        7.76      8.10 o 
  -1  31   6        7.71       23.60      8.09 o 
   0  31   6       49.02       53.65     10.02 o 
   1  31   6        3.09        8.33      7.54 o 
   2  31   6      118.89      114.43     10.88 o 
   3  31   6        7.11       20.83      9.88 o 
   4  31   6        2.43       10.91     10.51 o 
  -5  32   6       37.04       30.26     20.80 o 
  -4  32   6        5.52       17.08      8.42 o 
  -3  32   6       50.19       52.49     11.64 o 
  -2  32   6       33.27       23.49      7.16 o 
  -1  32   6       17.94       20.82      8.14 o 
   0  32   6      177.69      162.86     13.75 o 
   1  32   6      157.22      148.62     13.49 o 
   2  32   6       13.19       18.63      8.03 o 
   3  32   6       67.65       54.11     14.03 o 
   4  32   6      107.27       96.11     14.73 o 
  -4  33   6       39.44       36.03     11.91 o 
  -3  33   6      145.53      165.32     16.92 o 
  -2  33   6      118.26      116.01     11.41 o 
  -1  33   6        8.33       26.92      9.64 o 
   0  33   6      194.15      180.99     14.56 o 
   1  33   6        3.97       -3.04      8.47 o 
   2  33   6       13.11       21.44      8.61 o 
   3  33   6        0.64        7.78      9.04 o 
   4  33   6        0.20        8.85     17.90 o 
  -4  34   6       51.11       49.40     13.50 o 
  -3  34   6      107.92      108.65     15.25 o 
  -2  34   6       59.14       40.95      9.26 o 
  -1  34   6       13.54       20.61      9.61 o 
   0  34   6        1.18       18.14      9.35 o 
   1  34   6       31.27       38.85     10.67 o 
   2  34   6        7.39       -2.01      8.93 o 
   3  34   6      113.16       96.77     16.25 o 
  -3  35   6       15.37       25.89     11.88 o 
  -2  35   6       59.80       56.96     12.56 o 
  -1  35   6        0.79        2.82      8.36 o 
   0  35   6      282.69      300.93     18.83 o 
   1  35   6       14.75       25.57      8.69 o 
   2  35   6        4.86      -10.69     10.69 o 
   3  35   6       46.25       30.03     20.69 o 
  -3  36   6       17.79      -13.29     16.86 o 
  -2  36   6       74.95       70.27     10.21 o 
  -1  36   6        0.20       31.25     10.73 o 
   0  36   6       42.87       11.85      9.58 o 
   1  36   6        0.79       -9.27      9.27 o 
   2  36   6        4.23        4.53     18.95 o 
  -2  37   6       54.89       48.82     10.17 o 
  -1  37   6       52.54       73.10     12.90 o 
   0  37   6        7.58        2.35     10.14 o 
   1  37   6        0.97      -12.14     12.14 o 
  -2  38   6       11.31       31.11     24.78 o 
  -1  38   6        1.20        7.67     12.30 o 
   0  38   6        5.38       -0.33     18.34 o 
   1  38   6        1.37      -18.01     18.01 o 
  -2  39   6        4.30       25.43     22.21 o 
  -1  39   6       85.24      101.39     27.94 o 
   0  39   6       38.39       14.48     18.54 o 
   1  39   6        2.18      -11.40     15.55 o 
  -1  40   6       14.56       38.23     21.33 o 
   0  40   6       13.90       10.14     15.86 o 
  -7   1   7        3.38       -1.62      6.26 o 
  -6   1   7      276.12      309.66     14.97 o 
  -5   1   7      598.52      623.84     17.09 o 
  -4   1   7      223.63      232.18      8.55 o 
  -3   1   7      671.95      653.51     14.74 o 
  -2   1   7       76.75       86.40      6.18 o 
  -1   1   7     1329.10     1343.51     14.63 o 
   0   1   7      382.21      356.20      7.70 o 
   1   1   7      807.68      793.52     13.16 o 
   2   1   7     1536.28     1527.81     19.45 o 
   3   1   7        2.28        2.87      3.23 o 
   4   1   7      960.91      916.06     19.94 o 
   5   1   7      151.76      162.47     10.44 o 
   6   1   7       65.47       65.76      9.21 o 
   7   1   7       79.61       50.96     21.67 o 
  -7   2   7        0.13       -4.74      6.12 o 
  -6   2   7        7.06       11.15      6.59 o 
  -5   2   7       19.43       10.40      5.77 o 
  -4   2   7        1.03        0.60      3.33 o 
  -3   2   7       48.16       65.34      5.83 o 
  -2   2   7     1449.32     1393.19     21.19 o 
  -1   2   7      283.48      277.57      6.97 o 
   0   2   7      118.86      104.11      4.52 o 
   1   2   7     1205.32     1173.17     16.86 o 
   2   2   7       61.67       69.70      5.03 o 
   3   2   7       29.43       36.09      4.29 o 
   4   2   7       25.22       34.85      5.93 o 
   5   2   7       15.29       21.21      6.40 o 
   6   2   7       72.67       44.86     10.56 o 
   7   2   7        1.94        6.45     16.98 o 
  -7   3   7        2.79       -0.06      7.42 o 
  -6   3   7       67.01       81.20      9.36 o 
  -5   3   7        2.60        2.06      5.89 o 
  -4   3   7      218.05      221.82      8.47 o 
  -3   3   7     2261.66     2213.60     45.31 o 
  -2   3   7        5.41       12.10      3.47 o 
  -1   3   7     1873.98     1907.86     19.78 o 
   0   3   7     1086.79     1048.41     13.45 o 
   1   3   7        9.09       23.34      3.75 o 
   2   3   7      382.49      366.81      9.49 o 
   3   3   7      354.74      332.15      9.86 o 
   4   3   7      181.67      220.13      9.46 o 
   5   3   7      211.13      234.70     15.43 o 
   6   3   7       16.24       30.06      7.00 o 
   7   3   7        8.29       19.06     21.02 o 
  -7   4   7       10.87       14.93      7.61 o 
  -6   4   7       16.37       10.35      6.59 o 
  -5   4   7      104.85      109.96      8.96 o 
  -4   4   7       85.70      102.00      6.07 o 
  -3   4   7       59.50       63.63      5.08 o 
  -2   4   7       23.17       26.01      3.88 o 
  -1   4   7      128.27      130.26      6.09 o 
   0   4   7      698.27      679.99     11.02 o 
   1   4   7      503.52      492.12     11.22 o 
   2   4   7      707.68      638.06     12.32 o 
   3   4   7      133.57      150.86      7.37 o 
   4   4   7      275.22      298.56     10.73 o 
   5   4   7       37.16       47.43      6.95 o 
   6   4   7        7.24       10.71      8.38 o 
  -7   5   7        9.21       12.61      6.47 o 
  -6   5   7      411.67      417.78     15.44 o 
  -5   5   7       28.78       29.21      5.81 o 
  -4   5   7      257.14      252.36      9.04 o 
  -3   5   7     1181.79     1179.27     22.31 o 
  -2   5   7        1.09        1.21      2.79 o 
  -1   5   7     3662.45     3668.82     30.38 o 
   0   5   7     1018.86      961.50     13.04 o 
   1   5   7      518.47      574.71     12.10 o 
   2   5   7      703.55      746.51     13.22 o 
   3   5   7      872.29      903.67     15.37 o 
   4   5   7       34.06       39.88      5.02 o 
   5   5   7       40.04       57.38      7.36 o 
   6   5   7        6.12       15.83      7.73 o 
  -7   6   7       59.45       60.11      8.84 o 
  -6   6   7      186.41      178.19     14.52 o 
  -5   6   7      179.91      168.48     10.42 o 
  -4   6   7      191.33      188.33      8.09 o 
  -3   6   7      242.44      242.63      8.30 o 
  -2   6   7       83.23      102.45      5.04 o 
  -1   6   7      562.36      571.48     11.64 o 
   0   6   7      188.40      180.03      6.03 o 
   1   6   7       44.91       52.10      4.78 o 
   2   6   7       19.95       25.24      3.77 o 
   3   6   7     1188.41     1074.17     18.37 o 
   4   6   7      142.15      167.77      8.38 o 
   5   6   7      408.81      412.64     23.45 o 
   6   6   7      176.31      208.81     14.13 o 
  -7   7   7        2.74        3.21     10.71 o 
  -6   7   7      151.63      141.66     10.77 o 
  -5   7   7        0.90       -4.76      4.76 o 
  -4   7   7      243.33      255.11      8.89 o 
  -3   7   7       50.22       53.28      4.64 o 
  -2   7   7     1017.62     1017.94     14.15 o 
  -1   7   7     2255.12     2311.75     23.02 o 
   0   7   7      631.90      610.45     12.95 o 
   1   7   7     1245.13     1202.53     16.74 o 
   2   7   7       59.72       65.72      5.07 o 
   3   7   7        1.15        6.71      4.28 o 
   4   7   7      229.37      227.68      9.09 o 
   5   7   7      304.37      326.31     18.66 o 
   6   7   7       18.70       30.16      8.17 o 
  -7   8   7       49.12       56.22     11.30 o 
  -6   8   7      144.09      162.46     10.79 o 
  -5   8   7      197.07      194.69     10.17 o 
  -4   8   7      348.24      345.91     10.18 o 
  -3   8   7        5.98        9.99      3.52 o 
  -2   8   7      127.56      127.46      5.61 o 
  -1   8   7      139.77      137.48      6.31 o 
   0   8   7       80.50       99.25      6.12 o 
   1   8   7     1159.99     1111.47     18.05 o 
   2   8   7      106.86      100.32      5.94 o 
   3   8   7      548.90      535.38     12.89 o 
   4   8   7       18.42       26.79      5.29 o 
   5   8   7      162.70      148.56     14.16 o 
   6   8   7       90.67       89.61     11.85 o 
  -7   9   7        1.27       19.19     10.69 o 
  -6   9   7       14.66        5.51      5.52 o 
  -5   9   7       71.55       71.23      6.72 o 
  -4   9   7       19.83       19.17      4.03 o 
  -3   9   7       28.30       16.99      3.43 o 
  -2   9   7       25.03       28.80      3.46 o 
  -1   9   7       45.21       59.01      5.72 o 
   0   9   7       26.37       19.48      3.62 o 
   1   9   7      265.56      250.76      9.59 o 
   2   9   7      299.95      305.47      9.61 o 
   3   9   7      119.58      119.39      6.95 o 
   4   9   7      734.73      728.92     20.33 o 
   5   9   7       14.98       23.18      9.09 o 
   6   9   7        8.16        7.88      9.77 o 
  -7  10   7       24.32       42.43     10.98 o 
  -6  10   7        4.55        5.28      5.32 o 
  -5  10   7      176.47      180.80      9.83 o 
  -4  10   7      481.56      502.38     12.16 o 
  -3  10   7       53.73       54.72      4.58 o 
  -2  10   7      851.48      817.65     12.88 o 
  -1  10   7      492.84      445.93     11.36 o 
   0  10   7      237.65      258.72      8.24 o 
   1  10   7     4036.47     3856.40     34.12 o 
   2  10   7       30.00       29.52      4.18 o 
   3  10   7      476.86      463.13     12.23 o 
   4  10   7       72.88       90.90      7.72 o 
   5  10   7        2.36       -1.51      7.52 o 
   6  10   7        2.02       -8.07      9.67 o 
  -7  11   7       34.04       24.18      9.33 o 
  -6  11   7       18.04       27.48      7.59 o 
  -5  11   7       19.94       26.45      5.07 o 
  -4  11   7       48.11       52.15      4.91 o 
  -3  11   7      254.08      233.00      7.91 o 
  -2  11   7      398.11      418.58      9.77 o 
  -1  11   7        3.84       11.02      4.35 o 
   0  11   7       95.40      116.22      6.09 o 
   1  11   7        7.98       24.49      5.06 o 
   2  11   7      463.18      468.72     12.80 o 
   3  11   7        0.60       10.67      4.49 o 
   4  11   7       18.85       17.83      5.92 o 
   5  11   7       43.00       57.63      9.99 o 
   6  11   7        2.42       -2.51      9.27 o 
  -7  12   7       37.40       26.35      8.29 o 
  -6  12   7        0.56        3.83      6.69 o 
  -5  12   7      106.10      109.63      7.63 o 
  -4  12   7      490.85      489.32     12.15 o 
  -3  12   7      337.27      340.38      9.55 o 
  -2  12   7     3676.74     3809.78     28.36 o 
  -1  12   7     1518.93     1497.46     21.25 o 
   0  12   7     1311.40     1312.27     18.32 o 
   1  12   7     1102.10     1152.83     19.16 o 
   2  12   7        3.51       13.97      4.21 o 
   3  12   7      409.45      378.86     12.20 o 
   4  12   7      178.87      162.63     13.62 o 
   5  12   7        3.79        4.38      7.66 o 
   6  12   7       26.97       48.83     11.18 o 
  -7  13   7        9.54        2.38      7.33 o 
  -6  13   7        1.21        4.60      6.80 o 
  -5  13   7      297.05      315.59     11.65 o 
  -4  13   7      380.44      363.52     10.77 o 
  -3  13   7       70.80       75.55      4.88 o 
  -2  13   7      596.25      594.30     12.34 o 
  -1  13   7        2.42        9.47      3.89 o 
   0  13   7      128.44      137.07      7.13 o 
   1  13   7      563.82      531.27     12.32 o 
   2  13   7      117.78       94.91      6.66 o 
   3  13   7        0.58        8.91      4.59 o 
   4  13   7       41.03       47.00      8.02 o 
   5  13   7       25.64       48.87      9.74 o 
   6  13   7       15.96       32.83      9.80 o 
  -7  14   7       35.52       38.44     11.11 o 
  -6  14   7       27.45       27.95      7.41 o 
  -5  14   7      359.97      367.39     12.34 o 
  -4  14   7      900.57      849.04     18.17 o 
  -3  14   7       18.94       15.49      3.51 o 
  -2  14   7      721.02      729.80     13.56 o 
  -1  14   7        5.36        7.04      3.73 o 
   0  14   7     1240.13     1217.04     18.25 o 
   1  14   7      940.06      971.13     16.63 o 
   2  14   7        5.42       12.77      4.65 o 
   3  14   7      478.05      470.57     13.84 o 
   4  14   7       63.87       69.68      7.52 o 
   5  14   7       17.47       20.47      8.60 o 
   6  14   7      137.82      182.30     22.60 o 
  -7  15   7       63.97       62.33     12.03 o 
  -6  15   7        6.94       17.97      7.91 o 
  -5  15   7       49.85       36.38      6.31 o 
  -4  15   7       50.80       39.51      4.97 o 
  -3  15   7      139.60      142.22      6.37 o 
  -2  15   7      139.54      136.65      6.65 o 
  -1  15   7       43.65       52.89      4.80 o 
   0  15   7        6.82       10.50      4.21 o 
   1  15   7       33.61       44.49      5.21 o 
   2  15   7       40.89       46.20      5.87 o 
   3  15   7        2.58       24.88      5.63 o 
   4  15   7      127.97      143.29     10.68 o 
   5  15   7        0.76        5.25      8.33 o 
   6  15   7        3.65       14.38     17.81 o 
  -7  16   7       98.22       69.63     15.53 o 
  -6  16   7       82.87      131.87     13.71 o 
  -5  16   7       88.28       81.06     10.19 o 
  -4  16   7      194.89      187.56      7.58 o 
  -3  16   7        7.62        5.81      3.72 o 
  -2  16   7      529.51      522.89     12.00 o 
  -1  16   7       37.49       35.19      4.84 o 
   0  16   7       75.54       78.62      5.76 o 
   1  16   7       72.50       81.70      5.95 o 
   2  16   7      198.21      209.84      9.72 o 
   3  16   7      525.06      517.23     17.80 o 
   4  16   7        2.07       10.01      6.69 o 
   5  16   7       24.69       35.99      8.73 o 
  -7  17   7       17.63        9.68     12.63 o 
  -6  17   7       32.82       39.34     10.23 o 
  -5  17   7        5.23        6.18      7.12 o 
  -4  17   7        4.67        1.76      3.75 o 
  -3  17   7      117.83      132.41      6.90 o 
  -2  17   7       53.57       55.68      5.22 o 
  -1  17   7      216.34      215.91      8.60 o 
   0  17   7      320.70      315.18     10.34 o 
   1  17   7       36.81       37.50      5.24 o 
   2  17   7       87.02       90.21      6.39 o 
   3  17   7      193.91      205.09     13.31 o 
   4  17   7       25.87       42.62      7.56 o 
   5  17   7        1.67       10.05     11.54 o 
  -6  18   7        6.10        5.20     11.94 o 
  -5  18   7      150.04      141.08     13.31 o 
  -4  18   7      237.80      222.22     10.20 o 
  -3  18   7      152.03      141.59      7.09 o 
  -2  18   7      871.15      861.06     15.66 o 
  -1  18   7       53.79       61.81      6.02 o 
   0  18   7      499.65      486.89     11.84 o 
   1  18   7      436.00      409.02     12.66 o 
   2  18   7        6.90       11.39      5.57 o 
   3  18   7      347.42      339.15     14.97 o 
   4  18   7        1.85       -5.97      5.97 o 
   5  18   7       58.25       67.37     11.48 o 
  -6  19   7       44.56       47.13     12.86 o 
  -5  19   7       88.74      105.57     11.96 o 
  -4  19   7       72.10       66.18      6.56 o 
  -3  19   7      522.95      516.10     12.78 o 
  -2  19   7       14.05       13.92      4.25 o 
  -1  19   7      642.45      639.08     14.46 o 
   0  19   7      775.51      749.49     14.62 o 
   1  19   7       88.32       87.89      7.44 o 
   2  19   7      584.21      569.90     15.53 o 
   3  19   7      141.58      155.05     11.02 o 
   4  19   7       10.47       -4.34      8.12 o 
   5  19   7        4.47        5.39      9.62 o 
  -6  20   7        3.05        5.40     10.49 o 
  -5  20   7      220.14      208.92     15.65 o 
  -4  20   7       68.21       79.96      8.27 o 
  -3  20   7      232.39      186.47      8.48 o 
  -2  20   7      401.43      395.43     11.91 o 
  -1  20   7        2.10       -0.48      4.61 o 
   0  20   7      365.01      344.28     10.23 o 
   1  20   7      921.30      884.74     20.42 o 
   2  20   7       68.88       76.27      7.24 o 
   3  20   7       75.72       74.49      9.02 o 
   4  20   7      159.88      156.05     13.06 o 
   5  20   7        8.76       -1.77      8.92 o 
  -6  21   7        3.06       -3.04     11.55 o 
  -5  21   7       82.24       98.96     12.17 o 
  -4  21   7        3.57        8.30      9.72 o 
  -3  21   7      378.01      393.36     13.52 o 
  -2  21   7      271.40      291.26     10.65 o 
  -1  21   7      150.45      152.72      7.71 o 
   0  21   7      189.91      208.63     10.58 o 
   1  21   7        7.00       16.44      5.96 o 
   2  21   7      137.19      119.65      8.61 o 
   3  21   7       10.77        2.35      6.26 o 
   4  21   7      323.14      327.17     18.39 o 
   5  21   7      131.92      156.57     15.00 o 
  -6  22   7        6.17       24.31     20.21 o 
  -5  22   7      162.43      158.96     14.50 o 
  -4  22   7        9.10        9.59      6.61 o 
  -3  22   7      404.09      380.47     13.47 o 
  -2  22   7      551.65      558.92     15.61 o 
  -1  22   7       15.73       18.02      4.37 o 
   0  22   7       60.78       46.97      7.72 o 
   1  22   7      115.71      118.50      8.58 o 
   2  22   7       84.20       91.06      8.26 o 
   3  22   7       57.78       64.33      8.42 o 
   4  22   7       38.30       56.09     10.45 o 
   5  22   7        7.79        5.91      9.70 o 
  -6  23   7      113.91      113.54     26.43 o 
  -5  23   7       52.28       74.60     11.38 o 
  -4  23   7       44.10       45.57      7.40 o 
  -3  23   7      118.39      108.31      8.17 o 
  -2  23   7      182.44      185.69     12.01 o 
  -1  23   7      239.70      229.62     10.14 o 
   0  23   7       40.20       36.77      6.76 o 
   1  23   7       60.62       61.26      7.24 o 
   2  23   7      149.77      156.03      9.53 o 
   3  23   7       48.84       49.19      6.63 o 
   4  23   7       50.06       39.77     11.75 o 
   5  23   7      132.41      136.72     30.17 o 
  -5  24   7        7.64        8.54      7.92 o 
  -4  24   7       39.78       35.15      7.31 o 
  -3  24   7        2.41        2.94      5.47 o 
  -2  24   7       10.88       15.06      4.85 o 
  -1  24   7       84.01       75.19      7.70 o 
   0  24   7       63.53       67.28      8.37 o 
   1  24   7        1.27        8.22      6.56 o 
   2  24   7       48.24       47.53      6.81 o 
   3  24   7       16.83       11.55      6.14 o 
   4  24   7       65.07       61.74     10.37 o 
  -5  25   7        4.51        2.19      7.25 o 
  -4  25   7       75.37       57.32      7.81 o 
  -3  25   7      145.55      144.05      9.30 o 
  -2  25   7        3.49       18.25      7.69 o 
  -1  25   7      186.76      188.82     12.25 o 
   0  25   7      338.67      324.18     15.09 o 
   1  25   7       59.48       37.32      6.91 o 
   2  25   7      218.98      200.25     11.63 o 
   3  25   7       24.77       24.92      6.29 o 
   4  25   7       44.80       34.05      9.08 o 
  -5  26   7       58.16       86.09     11.45 o 
  -4  26   7       13.86        5.30      6.68 o 
  -3  26   7        6.73        9.21      5.71 o 
  -2  26   7       10.84       11.98      5.07 o 
  -1  26   7      107.27      126.28     11.13 o 
   0  26   7        9.16       -6.71      7.61 o 
   1  26   7       15.33       14.18      7.31 o 
   2  26   7       70.24       80.52      9.30 o 
   3  26   7        5.68       13.67      6.93 o 
   4  26   7        0.18       17.52     17.88 o 
  -5  27   7       13.05       21.43      8.28 o 
  -4  27   7      194.32      205.59     12.88 o 
  -3  27   7      226.55      225.19     12.57 o 
  -2  27   7        0.37       -6.72      6.72 o 
  -1  27   7      535.44      502.11     19.04 o 
   0  27   7      492.54      483.59     21.67 o 
   1  27   7        4.09        2.20      6.97 o 
   2  27   7      265.79      241.44     13.04 o 
   3  27   7      113.35      103.76      9.58 o 
   4  27   7       64.67       73.87     13.23 o 
  -5  28   7        0.19        3.55      9.91 o 
  -4  28   7       60.60       61.26      8.09 o 
  -3  28   7       90.66       80.61      9.13 o 
  -2  28   7       61.50       63.43      9.09 o 
  -1  28   7       44.89       40.75      8.14 o 
   0  28   7        0.95       11.85      8.21 o 
   1  28   7       11.11        3.19      7.66 o 
   2  28   7       32.22       25.79      7.12 o 
   3  28   7        2.26       23.01      7.05 o 
   4  28   7        1.09       14.69     23.21 o 
  -5  29   7       86.76       98.37     15.18 o 
  -4  29   7       22.73       17.30      9.16 o 
  -3  29   7      177.02      176.82     13.31 o 
  -2  29   7        9.46        4.67      8.39 o 
  -1  29   7      267.32      276.29     16.77 o 
   0  29   7       31.01       26.46      8.29 o 
   1  29   7        9.32       18.04      6.80 o 
   2  29   7      366.94      341.30     15.78 o 
   3  29   7       33.22       48.14      8.89 o 
  -5  30   7       70.80       95.57     27.61 o 
  -4  30   7       75.17       69.59      9.05 o 
  -3  30   7       36.01       46.96      9.60 o 
  -2  30   7       55.44       67.15      9.62 o 
  -1  30   7       17.13       10.91      7.67 o 
   0  30   7      137.20      107.04     10.43 o 
   1  30   7        4.55       -6.02      7.37 o 
   2  30   7       23.84       24.97     10.19 o 
   3  30   7       12.79       13.50      7.79 o 
  -4  31   7       17.97       19.44      8.81 o 
  -3  31   7      193.19      215.98     17.13 o 
  -2  31   7        0.18        2.79      7.26 o 
  -1  31   7      144.29      120.80     13.01 o 
   0  31   7       15.46       28.59     10.27 o 
   1  31   7       36.92       45.95     11.00 o 
   2  31   7       44.91       58.21     11.24 o 
   3  31   7       67.34       64.39     12.82 o 
  -4  32   7      112.17      118.55     18.52 o 
  -3  32   7       17.22       12.45     11.99 o 
  -2  32   7      150.42      131.74     14.19 o 
  -1  32   7        1.75       -9.09      9.09 o 
   0  32   7       45.16       45.66     10.48 o 
   1  32   7      371.26      360.31     21.29 o 
   2  32   7       13.16        4.24      8.61 o 
   3  32   7        4.23       -4.48     11.60 o 
  -4  33   7        7.13        1.49     26.15 o 
  -3  33   7       34.56       28.27     10.55 o 
  -2  33   7       76.35       94.64     16.06 o 
  -1  33   7        7.13        7.70      8.96 o 
   0  33   7        7.89       18.27      9.62 o 
   1  33   7       88.10       90.40     13.51 o 
   2  33   7       27.20       27.16     11.81 o 
   3  33   7       11.62       21.61     12.81 o 
  -3  34   7       14.01       -0.37     23.40 o 
  -2  34   7       59.72       94.67     17.10 o 
  -1  34   7      129.04      144.90     15.12 o 
   0  34   7        1.91        8.31      9.44 o 
   1  34   7      121.57      110.01     14.76 o 
   2  34   7       12.74       43.25     23.07 o 
  -2  35   7       55.50       40.71     19.91 o 
  -1  35   7      181.47      160.09     15.90 o 
   0  35   7       12.38       17.75     10.35 o 
   1  35   7      100.08      108.35     27.95 o 
   2  35   7        9.05      -12.55     16.73 o 
  -1  36   7       41.41       73.17     23.87 o 
   0  36   7        7.99      -16.12     16.12 o 
   1  36   7       31.00       56.28     20.57 o 
  -7   0   8      222.60      225.08     19.92 o 
  -6   0   8       10.84       19.41     12.34 o 
  -5   0   8      271.72      264.04     17.98 o 
  -4   0   8      138.42      137.79     10.58 o 
  -3   0   8       15.00       12.73      5.90 o 
  -2   0   8     3439.53     3483.01     59.57 o 
  -1   0   8      267.33      234.62     14.38 o 
   0   0   8      675.92      701.65     16.39 o 
   1   0   8      327.88      352.92     13.57 o 
   2   0   8       82.95       86.04      7.71 o 
   3   0   8      174.83      148.84     10.56 o 
   4   0   8       37.48       45.09     14.78 o 
   5   0   8      430.34      457.40     39.19 o 
   6   0   8        7.07       28.86     12.61 o 
  -7   1   8       15.16        8.08      7.99 o 
  -6   1   8        1.61       -9.74      9.74 o 
  -5   1   8       52.58       49.61      7.91 o 
  -4   1   8       30.79       21.01      4.31 o 
  -3   1   8        5.29        5.52      4.17 o 
  -2   1   8       59.58       67.68      7.25 o 
  -1   1   8      191.66      192.05      9.04 o 
   0   1   8       42.45       42.32      4.15 o 
   1   1   8      211.59      214.10      7.81 o 
   2   1   8      419.27      408.19     10.63 o 
   3   1   8       15.80       18.25      4.27 o 
   4   1   8        7.89        3.40      5.17 o 
   5   1   8        1.83       14.18      8.14 o 
   6   1   8       23.29       28.20      9.94 o 
  -7   2   8       73.44       66.81     10.87 o 
  -6   2   8       60.10       56.03     10.72 o 
  -5   2   8      223.97      244.61     14.03 o 
  -4   2   8      222.25      238.55      9.29 o 
  -3   2   8        5.13        2.57      5.40 o 
  -2   2   8     1720.30     1685.98     25.32 o 
  -1   2   8       26.22       17.17      4.52 o 
   0   2   8     1564.39     1547.03     18.95 o 
   1   2   8      360.80      344.77      9.57 o 
   2   2   8      174.76      199.12      7.80 o 
   3   2   8      331.76      376.47     11.34 o 
   4   2   8       32.78       40.32      6.18 o 
   5   2   8       23.61       25.04      7.26 o 
   6   2   8       41.50       59.79     21.94 o 
  -7   3   8        0.45       -7.10      7.87 o 
  -6   3   8        0.50        1.31     10.44 o 
  -5   3   8        3.73        3.70      6.84 o 
  -4   3   8      107.16      121.21      7.98 o 
  -3   3   8       20.54       28.11      4.75 o 
  -2   3   8      163.39      193.92      9.63 o 
  -1   3   8      107.64      106.62      7.36 o 
   0   3   8      168.49      164.16      6.97 o 
   1   3   8      200.28      203.00      7.62 o 
   2   3   8      338.88      337.68      9.90 o 
   3   3   8       10.17       19.43      4.59 o 
   4   3   8       49.08       62.63      6.86 o 
   5   3   8      123.01      103.99     11.83 o 
   6   3   8       27.20       28.04     17.02 o 
  -7   4   8        3.95        2.03      7.37 o 
  -6   4   8       16.80        4.83      7.90 o 
  -5   4   8       61.83       58.30      8.37 o 
  -4   4   8      198.71      185.68      9.45 o 
  -3   4   8      472.16      464.31     13.04 o 
  -2   4   8      372.86      365.53     12.27 o 
  -1   4   8        7.70       21.92      4.11 o 
   0   4   8     1526.29     1481.80     18.70 o 
   1   4   8      754.67      692.24     13.34 o 
   2   4   8      327.51      347.39     10.06 o 
   3   4   8      736.25      757.14     15.13 o 
   4   4   8       33.27       31.13      5.15 o 
   5   4   8        5.23       13.73     11.73 o 
   6   4   8      105.11      122.98     18.80 o 
  -7   5   8        4.71       12.36      7.79 o 
  -6   5   8       48.33       39.77      9.91 o 
  -5   5   8       18.60       27.99      7.16 o 
  -4   5   8       70.72       69.95      7.01 o 
  -3   5   8      306.67      321.76     11.25 o 
  -2   5   8       13.40       20.29      4.97 o 
  -1   5   8      689.20      737.99     15.07 o 
   0   5   8       10.26       28.08      4.73 o 
   1   5   8        2.92       14.26      4.00 o 
   2   5   8       53.73       50.91      4.99 o 
   3   5   8       18.13       28.21      4.89 o 
   4   5   8       33.19       30.49      6.06 o 
   5   5   8       28.02       40.83      8.81 o 
   6   5   8       30.77       38.57     15.51 o 
  -7   6   8       36.64       45.63      9.73 o 
  -6   6   8       13.53       21.42      8.93 o 
  -5   6   8      168.01      172.73     12.24 o 
  -4   6   8        1.91       -2.94      4.63 o 
  -3   6   8      769.43      822.52     20.18 o 
  -2   6   8      517.98      506.47     14.47 o 
  -1   6   8        9.68        6.56      3.47 o 
   0   6   8      907.91      937.31     17.02 o 
   1   6   8      868.72      840.91     15.85 o 
   2   6   8      285.18      270.88      9.39 o 
   3   6   8      508.26      453.33     12.91 o 
   4   6   8       23.86       30.70      5.99 o 
   5   6   8      108.02      119.71     13.24 o 
   6   6   8       50.98       63.78     16.55 o 
  -7   7   8       14.67       33.39      9.30 o 
  -6   7   8      224.76      262.35     15.89 o 
  -5   7   8       96.35       94.42     10.07 o 
  -4   7   8      153.35      148.95      8.62 o 
  -3   7   8     2055.10     2139.32     27.68 o 
  -2   7   8        0.13        7.97      4.95 o 
  -1   7   8      246.46      247.43      8.57 o 
   0   7   8       91.60      103.35      6.64 o 
   1   7   8      192.96      227.52      9.97 o 
   2   7   8      292.84      295.49     10.96 o 
   3   7   8       32.77       33.88      5.32 o 
   4   7   8        5.77        5.24      5.36 o 
   5   7   8        2.60        5.52      8.50 o 
   6   7   8       44.41       37.38     19.74 o 
  -7   8   8       14.88       29.67     14.94 o 
  -6   8   8       95.29       94.65     14.15 o 
  -5   8   8      480.63      482.45     19.49 o 
  -4   8   8       67.04       70.02      6.76 o 
  -3   8   8       43.49       42.91      5.69 o 
  -2   8   8        5.47        6.28      4.31 o 
  -1   8   8        0.21        1.45      3.48 o 
   0   8   8        7.87       15.29      4.39 o 
   1   8   8      188.11      145.66      8.11 o 
   2   8   8       14.31       25.56      4.96 o 
   3   8   8       79.24       80.27      6.22 o 
   4   8   8       34.67       65.26      8.07 o 
   5   8   8      119.01      113.16     12.21 o 
   6   8   8        1.93      -16.42     16.42 o 
  -7   9   8        0.81       15.04     19.54 o 
  -6   9   8       52.11       45.32      9.08 o 
  -5   9   8       97.77       89.42     10.03 o 
  -4   9   8      155.54      153.01      8.67 o 
  -3   9   8      284.21      282.59     10.67 o 
  -2   9   8      367.83      376.02     11.70 o 
  -1   9   8      165.07      177.18      8.10 o 
   0   9   8      827.09      811.66     16.46 o 
   1   9   8       25.36       19.65      4.41 o 
   2   9   8      438.82      421.29     12.87 o 
   3   9   8       39.18       37.97      5.57 o 
   4   9   8       87.15       84.44      9.72 o 
   5   9   8       66.93       91.10     12.46 o 
   6   9   8        9.25       14.53     19.49 o 
  -7  10   8       36.97       67.89     26.35 o 
  -6  10   8        4.72       -1.05      6.67 o 
  -5  10   8       28.89       32.63      7.72 o 
  -4  10   8        4.20        3.97      5.35 o 
  -3  10   8      163.93      143.78      7.47 o 
  -2  10   8      329.83      303.80     10.01 o 
  -1  10   8       93.53       87.51      6.49 o 
   0  10   8        6.59       10.56      4.01 o 
   1  10   8        2.30       10.32      4.44 o 
   2  10   8       17.39       54.86      9.65 o 
   3  10   8       21.31       23.35      5.21 o 
   4  10   8        0.36        8.52      6.48 o 
   5  10   8       85.13      101.70     12.02 o 
  -7  11   8       10.23        3.63     19.14 o 
  -6  11   8       40.43       50.85     11.51 o 
  -5  11   8       16.42       31.42      7.03 o 
  -4  11   8      364.40      354.89     11.79 o 
  -3  11   8      127.70      134.14      7.31 o 
  -2  11   8       68.44       75.78      5.37 o 
  -1  11   8      778.59      749.69     16.06 o 
   0  11   8        5.42        7.87      3.94 o 
   1  11   8      370.40      375.46     12.07 o 
   2  11   8     2250.08     2174.33     30.79 o 
   3  11   8       70.00       68.71      6.60 o 
   4  11   8      304.45      313.68     13.33 o 
   5  11   8      144.63      141.89     13.82 o 
  -7  12   8        0.24      -22.90     22.90 o 
  -6  12   8        8.07       27.20     10.18 o 
  -5  12   8        7.58       15.76      7.32 o 
  -4  12   8        5.83       10.14      4.50 o 
  -3  12   8        4.77        6.60      5.27 o 
  -2  12   8        4.29        5.02      3.64 o 
  -1  12   8       92.40      102.81      7.27 o 
   0  12   8      555.49      500.23     13.52 o 
   1  12   8      157.38      158.66      8.60 o 
   2  12   8        0.84       18.39      6.13 o 
   3  12   8        2.13       -2.79      4.73 o 
   4  12   8       62.13       83.05      9.51 o 
   5  12   8        1.76       -8.90      8.90 o 
  -7  13   8        2.05      -21.67     21.67 o 
  -6  13   8      108.63      105.33     12.40 o 
  -5  13   8        2.61        7.17     11.52 o 
  -4  13   8      131.21      144.08      8.30 o 
  -3  13   8      469.79      497.58     13.16 o 
  -2  13   8      137.71      150.52      7.03 o 
  -1  13   8     1449.02     1467.89     22.84 o 
   0  13   8       77.63       90.42      7.02 o 
   1  13   8      369.32      354.53     11.98 o 
   2  13   8      887.79      874.21     19.02 o 
   3  13   8        5.77       12.47      5.13 o 
   4  13   8      558.44      569.31     21.34 o 
   5  13   8       35.70       47.48      9.77 o 
  -7  14   8        1.72       22.75     20.36 o 
  -6  14   8       13.34       35.42     13.58 o 
  -5  14   8        4.92       -0.95      5.49 o 
  -4  14   8      306.24      297.83     11.71 o 
  -3  14   8      105.97      113.54      7.47 o 
  -2  14   8       50.08       59.88      5.11 o 
  -1  14   8      371.56      364.36     12.24 o 
   0  14   8      172.04      167.98      9.06 o 
   1  14   8       79.84       83.15      7.22 o 
   2  14   8        4.39       13.58      5.52 o 
   3  14   8      132.00      127.19      9.17 o 
   4  14   8       17.70       36.27      8.86 o 
   5  14   8        6.44       -9.71      9.71 o 
  -7  15   8        2.71      -20.13     20.13 o 
  -6  15   8      176.28      159.12     17.19 o 
  -5  15   8       16.30       16.71      6.43 o 
  -4  15   8      369.97      311.23     12.11 o 
  -3  15   8      767.03      754.48     17.51 o 
  -2  15   8      173.14      177.60      7.76 o 
  -1  15   8      236.10      240.92      9.22 o 
   0  15   8      698.52      691.72     16.42 o 
   1  15   8       88.75       87.57      6.97 o 
   2  15   8      184.31      190.44      9.96 o 
   3  15   8       74.91       68.68      7.55 o 
   4  15   8      141.33      148.55     11.56 o 
   5  15   8       17.75       14.27     10.38 o 
  -6  16   8       10.58        6.27     19.48 o 
  -5  16   8        8.17       10.57      7.30 o 
  -4  16   8       89.73      104.01      8.18 o 
  -3  16   8       55.92       66.28      6.72 o 
  -2  16   8       21.13       30.43      4.71 o 
  -1  16   8       64.78       63.22      5.90 o 
   0  16   8       80.73       77.98      7.08 o 
   1  16   8       18.47       25.06      6.18 o 
   2  16   8        2.03        7.22      5.51 o 
   3  16   8        8.24       16.35      7.03 o 
   4  16   8       97.58      117.52     10.36 o 
   5  16   8        3.34        9.25      9.64 o 
  -6  17   8       52.98       81.47     13.34 o 
  -5  17   8      135.34      158.71     24.41 o 
  -4  17   8      233.80      227.30     11.73 o 
  -3  17   8      329.42      343.13     11.40 o 
  -2  17   8       68.90       74.78      5.96 o 
  -1  17   8      275.32      243.08      9.69 o 
   0  17   8      188.51      187.58      9.98 o 
   1  17   8      424.99      420.01     14.70 o 
   2  17   8      152.71      161.85      9.46 o 
   3  17   8       15.22       19.18      7.92 o 
   4  17   8        6.88       -0.46      8.20 o 
   5  17   8        0.58      -14.15     15.80 o 
  -6  18   8        5.68        7.62     15.33 o 
  -5  18   8        1.21        7.64      9.08 o 
  -4  18   8        8.67        8.56      5.92 o 
  -3  18   8        0.24        2.24      4.39 o 
  -2  18   8      342.62      356.14     10.92 o 
  -1  18   8       10.39       18.70      4.71 o 
   0  18   8      593.79      570.28     14.25 o 
   1  18   8       67.79       83.85      8.27 o 
   2  18   8        7.60       12.14      5.62 o 
   3  18   8      216.51      204.72     13.69 o 
   4  18   8       43.99       62.91     11.01 o 
   5  18   8       20.64       17.17     19.62 o 
  -6  19   8        5.32       13.13     17.59 o 
  -5  19   8       12.96       17.33      9.03 o 
  -4  19   8      128.49      108.90      9.12 o 
  -3  19   8       12.99       14.22      4.92 o 
  -2  19   8       60.09       66.92      6.10 o 
  -1  19   8      903.20      903.49     16.90 o 
   0  19   8       27.39       43.30      5.70 o 
   1  19   8      334.38      323.85     13.76 o 
   2  19   8      152.10      146.55     10.82 o 
   3  19   8        1.94        1.88      6.29 o 
   4  19   8      127.40      132.00     13.59 o 
  -6  20   8        8.11       16.58     16.28 o 
  -5  20   8       62.58       57.50     10.42 o 
  -4  20   8       51.85       45.28      8.66 o 
  -3  20   8        3.49        4.61      4.88 o 
  -2  20   8      379.76      398.06     12.03 o 
  -1  20   8        1.47        9.13      4.42 o 
   0  20   8      144.58      155.71     10.08 o 
   1  20   8      309.06      285.30     13.74 o 
   2  20   8        1.48        1.15      6.49 o 
   3  20   8      300.13      283.85     14.81 o 
   4  20   8       20.33       12.97     11.49 o 
  -6  21   8        0.80       16.24     16.48 o 
  -5  21   8       57.16       45.85     10.42 o 
  -4  21   8       20.17       29.59      8.27 o 
  -3  21   8       33.58       45.88      5.83 o 
  -2  21   8      257.18      258.53     10.15 o 
  -1  21   8      389.43      367.62     11.42 o 
   0  21   8        9.40        4.47      6.00 o 
   1  21   8      559.52      523.81     19.09 o 
   2  21   8       99.58      121.31     10.22 o 
   3  21   8        0.12        8.72      7.67 o 
   4  21   8       69.95       70.99     10.25 o 
  -5  22   8      136.29      167.05     15.39 o 
  -4  22   8      116.47      134.28     11.49 o 
  -3  22   8        8.69       13.17      5.38 o 
  -2  22   8      270.50      262.44     10.19 o 
  -1  22   8      148.90      143.51      7.81 o 
   0  22   8        7.82       14.41      5.15 o 
   1  22   8       95.65       87.98      9.85 o 
   2  22   8        0.92        3.74      6.45 o 
   3  22   8        3.25        3.32      9.07 o 
   4  22   8       20.13        9.42     16.10 o 
  -5  23   8        5.42        2.10      8.74 o 
  -4  23   8      129.73      133.42     11.88 o 
  -3  23   8       86.11       75.83      6.79 o 
  -2  23   8       66.81       51.46      6.08 o 
  -1  23   8       58.71       53.00      6.91 o 
   0  23   8        0.07        5.91      5.98 o 
   1  23   8      140.40      154.19     11.97 o 
   2  23   8       49.02       48.04      8.19 o 
   3  23   8       47.96       28.83     10.42 o 
   4  23   8       16.58       17.15      8.23 o 
  -5  24   8      105.69       97.76     12.65 o 
  -4  24   8      138.76      143.54     12.15 o 
  -3  24   8      118.75      116.66      8.06 o 
  -2  24   8      264.08      264.83     11.27 o 
  -1  24   8      159.71      162.25     10.51 o 
   0  24   8      169.86      152.58      9.96 o 
   1  24   8      130.90      130.56     12.67 o 
   2  24   8       17.76       16.64      7.58 o 
   3  24   8       16.57        1.52     10.87 o 
   4  24   8        7.56       28.86     16.46 o 
  -5  25   8       18.07       15.05     10.30 o 
  -4  25   8       70.06       68.25      9.40 o 
  -3  25   8       36.46       52.53      7.95 o 
  -2  25   8        3.90       14.87      7.28 o 
  -1  25   8       38.40       44.11      7.16 o 
   0  25   8        0.49        5.59      7.48 o 
   1  25   8       91.10      106.83     11.02 o 
   2  25   8       76.60       65.03      9.19 o 
   3  25   8        4.34        1.09      8.31 o 
   4  25   8        2.36       -3.85     13.49 o 
  -5  26   8      119.49      110.05     35.71 o 
  -4  26   8       76.40       96.06      9.83 o 
  -3  26   8       68.01       65.88      8.32 o 
  -2  26   8       70.84       67.71      8.69 o 
  -1  26   8        7.49        3.78      8.99 o 
   0  26   8      591.26      581.08     19.19 o 
   1  26   8       67.22       63.87      9.41 o 
   2  26   8       54.72       43.74      8.85 o 
   3  26   8      200.50      220.45     14.69 o 
   4  26   8       38.27       58.19     19.69 o 
  -4  27   8        7.77       -6.39      7.69 o 
  -3  27   8       58.36       63.64      7.32 o 
  -2  27   8        4.51        7.63      8.00 o 
  -1  27   8       12.36       12.93      6.07 o 
   0  27   8      204.36      229.76     14.53 o 
   1  27   8        3.47       12.23      8.82 o 
   2  27   8        2.04       -7.10      7.10 o 
   3  27   8       65.36       68.46     10.64 o 
  -4  28   8        8.10        1.60      6.97 o 
  -3  28   8      102.51      110.90      9.57 o 
  -2  28   8      240.21      254.81     15.20 o 
  -1  28   8        3.12        1.74      9.46 o 
   0  28   8      319.55      329.49     15.56 o 
   1  28   8       19.05       21.74      7.98 o 
   2  28   8       17.77        9.27      7.91 o 
   3  28   8       47.72       55.61     14.37 o 
  -4  29   8        1.03       11.23     12.21 o 
  -3  29   8       92.83      102.49     11.00 o 
  -2  29   8      124.99      118.51     15.27 o 
  -1  29   8        3.41       12.01      7.67 o 
   0  29   8       54.42       43.14      8.72 o 
   1  29   8       23.05       18.00      7.53 o 
   2  29   8        8.19        2.38      7.58 o 
   3  29   8        0.44        0.87     13.95 o 
  -4  30   8       15.56       16.32     11.57 o 
  -3  30   8       16.77       29.52     11.21 o 
  -2  30   8      131.21      134.59     11.99 o 
  -1  30   8       20.75       -1.39      9.98 o 
   0  30   8      139.65      141.89     12.33 o 
   1  30   8       42.10       43.49      8.03 o 
   2  30   8        5.27        4.78      7.94 o 
   3  30   8        2.99       10.41     17.77 o 
  -3  31   8       78.67      105.46     15.17 o 
  -2  31   8       24.91       21.95     10.30 o 
  -1  31   8       17.39        0.10      8.27 o 
   0  31   8       34.56       39.61      8.42 o 
   1  31   8        4.70        1.41      8.66 o 
   2  31   8       52.10       42.32     17.96 o 
  -3  32   8       31.76        5.47     13.25 o 
  -2  32   8       18.54       23.24     14.24 o 
  -1  32   8       10.82        6.13     10.23 o 
   0  32   8       24.64       36.26      8.19 o 
   1  32   8        6.92       18.21      8.69 o 
  -2  33   8        0.28      -11.54     11.54 o 
  -1  33   8       89.87       92.43     13.69 o 
   0  33   8       17.20       42.56     11.54 o 
   1  33   8        4.33        5.82     12.39 o 
  -1  34   8       21.20        9.15     16.64 o 
   0  34   8       47.51       43.71     19.65 o 
   1  34   8        5.61       41.96     19.55 o 
  -6   1   9      110.24       97.14     16.54 o 
  -5   1   9       17.09        9.99     13.20 o 
  -4   1   9     1026.22     1071.75     43.90 o 
  -3   1   9       15.38       23.89      5.54 o 
  -2   1   9       44.19       57.56      6.69 o 
  -1   1   9      918.61      914.46     20.36 o 
   0   1   9      280.41      245.98     13.51 o 
   1   1   9      648.25      635.38     14.51 o 
   2   1   9      443.40      417.18     11.94 o 
   3   1   9        8.39        7.10      4.96 o 
   4   1   9      228.22      253.53     11.75 o 
   5   1   9        1.07        3.11      8.00 o 
  -6   2   9       41.16       32.97     11.07 o 
  -5   2   9        0.54        2.70      6.86 o 
  -4   2   9      105.32      103.71      8.54 o 
  -3   2   9       20.89       26.17      5.70 o 
  -2   2   9       41.39       50.53      6.36 o 
  -1   2   9       23.42       32.89      6.59 o 
   0   2   9        2.47       -6.20      7.72 o 
   1   2   9        2.50       13.24      4.09 o 
   2   2   9       30.64       40.16      5.14 o 
   3   2   9        2.71       -0.18      4.25 o 
   4   2   9        1.56        6.69      5.95 o 
   5   2   9       57.43       64.60     11.66 o 
  -6   3   9      154.10      177.39     16.62 o 
  -5   3   9        5.59       -7.02      7.02 o 
  -4   3   9       49.89       51.95      6.68 o 
  -3   3   9       10.26       11.62      4.91 o 
  -2   3   9       34.56       47.56      6.20 o 
  -1   3   9      708.92      686.27     17.87 o 
   0   3   9       63.22       46.08      7.26 o 
   1   3   9      572.84      593.79     14.22 o 
   2   3   9       42.80       46.42      6.08 o 
   3   3   9       27.97       30.21      4.88 o 
   4   3   9      208.89      203.75     11.77 o 
   5   3   9       33.11       35.39     14.18 o 
  -6   4   9        8.50        5.93      9.89 o 
  -5   4   9       55.44       70.61      9.57 o 
  -4   4   9       11.80       15.02      6.04 o 
  -3   4   9       15.58       22.69      5.63 o 
  -2   4   9      101.55      103.72      7.82 o 
  -1   4   9       51.10       52.03      6.69 o 
   0   4   9       25.14       20.48      4.94 o 
   1   4   9       25.13       39.15      5.12 o 
   2   4   9      149.33      168.00      8.74 o 
   3   4   9       34.10       44.55      5.53 o 
   4   4   9       38.64       57.35      8.40 o 
   5   4   9       23.57       16.09     12.88 o 
  -6   5   9       43.17       41.96      9.95 o 
  -5   5   9        1.37        0.42      7.75 o 
  -4   5   9       15.48       21.90      9.36 o 
  -3   5   9      395.72      391.85     13.14 o 
  -2   5   9        2.81        8.91      5.47 o 
  -1   5   9      266.45      230.21     10.82 o 
   0   5   9       89.40       90.48      7.60 o 
   1   5   9      700.24      707.80     15.67 o 
   2   5   9      101.71       79.21      6.71 o 
   3   5   9      105.99      119.54      7.86 o 
   4   5   9      387.63      403.46     20.34 o 
   5   5   9       20.36       28.24      9.88 o 
  -6   6   9        1.03        8.81      9.60 o 
  -5   6   9       71.61       68.98      9.07 o 
  -4   6   9       20.08       20.25      5.87 o 
  -3   6   9      297.43      293.65     11.57 o 
  -2   6   9      574.44      557.82     16.55 o 
  -1   6   9        0.67        3.31      5.95 o 
   0   6   9      709.46      707.35     17.61 o 
   1   6   9      474.83      494.34     15.20 o 
   2   6   9        1.13        2.24      4.79 o 
   3   6   9      152.82      151.83      8.68 o 
   4   6   9       10.12       -3.03      7.23 o 
   5   6   9       17.28       25.96     14.66 o 
  -6   7   9       11.02       21.16     12.16 o 
  -5   7   9        3.74       -7.67      8.25 o 
  -4   7   9       75.29       91.52      7.95 o 
  -3   7   9       84.66       86.86      8.08 o 
  -2   7   9      419.85      447.94     15.22 o 
  -1   7   9      687.99      650.85     19.22 o 
   0   7   9       58.17       68.03      6.44 o 
   1   7   9      151.05      187.37      9.99 o 
   2   7   9       44.47       40.47      6.07 o 
   3   7   9       34.12       40.94      8.90 o 
   4   7   9       37.50       36.03      6.86 o 
   5   7   9        0.18       23.31     10.07 o 
  -6   8   9        1.68       -0.41      9.73 o 
  -5   8   9      155.56      175.27     13.16 o 
  -4   8   9      118.69      129.04      8.95 o 
  -3   8   9      440.31      454.42     14.27 o 
  -2   8   9      393.60      391.40     14.48 o 
  -1   8   9       32.79       30.71      8.28 o 
   0   8   9      620.90      598.01     15.18 o 
   1   8   9      203.23      214.83     10.49 o 
   2   8   9        2.67       14.12      5.25 o 
   3   8   9      301.31      328.10     12.71 o 
   4   8   9        2.43        9.31      7.10 o 
   5   8   9        1.63       23.22      9.54 o 
  -6   9   9        6.60       13.10      9.29 o 
  -5   9   9       15.43       10.28      8.56 o 
  -4   9   9      443.96      408.97     14.51 o 
  -3   9   9       26.97       36.68      6.09 o 
  -2   9   9      484.98      462.40     15.41 o 
  -1   9   9      318.17      331.74     14.26 o 
   0   9   9        3.43        3.69      4.80 o 
   1   9   9       40.60       45.41      5.98 o 
   2   9   9       92.27       90.98      7.82 o 
   3   9   9        1.07        6.82      5.55 o 
   4   9   9       61.44       66.65      9.05 o 
   5   9   9        0.03       -6.04     13.77 o 
  -6  10   9        2.62        5.22      8.47 o 
  -5  10   9      316.77      326.42     17.44 o 
  -4  10   9       86.87       79.50      7.66 o 
  -3  10   9      185.71      186.64      9.98 o 
  -2  10   9      242.14      242.43     10.80 o 
  -1  10   9       71.75       63.13      8.01 o 
   0  10   9      182.58      187.79      9.13 o 
   1  10   9        4.43        5.65      4.69 o 
   2  10   9      113.87      133.12      8.94 o 
   3  10   9      192.19      191.33     10.29 o 
   4  10   9        7.00       16.88      6.68 o 
   5  10   9       96.47      106.81     22.94 o 
  -6  11   9       19.94       18.91      8.52 o 
  -5  11   9       22.47       16.61      8.70 o 
  -4  11   9       52.97       56.17      7.00 o 
  -3  11   9       28.15       17.93      6.08 o 
  -2  11   9        8.82       20.00      8.01 o 
  -1  11   9       44.91       39.67      5.96 o 
   0  11   9        4.20        8.93      5.73 o 
   1  11   9      179.32      159.51      9.51 o 
   2  11   9        0.53       -1.80      5.12 o 
   3  11   9        9.91       30.07      6.74 o 
   4  11   9        7.29        3.61      7.49 o 
   5  11   9       10.87       24.23     18.83 o 
  -5  12   9       48.41       39.23      8.21 o 
  -4  12   9       22.01       28.34      6.26 o 
  -3  12   9       15.31       29.24      7.06 o 
  -2  12   9      470.10      443.74     15.40 o 
  -1  12   9      150.16      170.79      9.64 o 
   0  12   9      832.12      836.09     18.43 o 
   1  12   9        3.75        5.74      5.17 o 
   2  12   9      305.32      282.87     12.63 o 
   3  12   9       62.35       50.75      7.19 o 
   4  12   9        0.27       -2.16      7.52 o 
   5  12   9      269.07      282.73     39.48 o 
  -5  13   9        0.97       -4.33     11.20 o 
  -4  13   9        5.55       11.50      5.68 o 
  -3  13   9      113.56      127.67      8.75 o 
  -2  13   9       84.22       79.24      7.94 o 
  -1  13   9       43.79       44.66      6.11 o 
   0  13   9       31.07       47.20      6.95 o 
   1  13   9        6.37       20.02      6.04 o 
   2  13   9       37.57       42.51      7.26 o 
   3  13   9       67.93       52.56      7.98 o 
   4  13   9       26.00       22.32      6.88 o 
  -5  14   9       78.20       70.28      9.88 o 
  -4  14   9       92.09       96.57      8.69 o 
  -3  14   9      482.52      480.96     16.35 o 
  -2  14   9      307.24      319.31     13.43 o 
  -1  14   9        5.04        6.01      4.74 o 
   0  14   9      606.02      565.65     15.94 o 
   1  14   9       81.77       76.57      7.62 o 
   2  14   9      204.47      205.68     11.08 o 
   3  14   9      350.35      376.30     17.32 o 
   4  14   9        3.26       -3.16      9.24 o 
  -5  15   9        3.86       -1.58      8.37 o 
  -4  15   9        1.33        3.05      5.90 o 
  -3  15   9       45.23       51.12      7.49 o 
  -2  15   9       46.62       46.43      7.28 o 
  -1  15   9      257.63      251.85     10.19 o 
   0  15   9      313.58      305.75     12.47 o 
   1  15   9        0.15       10.13      9.72 o 
   2  15   9        7.93        6.30      6.41 o 
   3  15   9       44.54       62.72      8.09 o 
   4  15   9        1.64      -13.10     13.10 o 
  -5  16   9       84.30      102.19     16.36 o 
  -4  16   9        9.09        7.73      6.45 o 
  -3  16   9      430.44      398.02     15.33 o 
  -2  16   9      300.54      284.44     12.99 o 
  -1  16   9        2.99        6.59      4.60 o 
   0  16   9      362.53      362.23     13.23 o 
   1  16   9      370.77      391.68     15.16 o 
   2  16   9        2.71        3.62      5.94 o 
   3  16   9      153.98      165.15     12.26 o 
   4  16   9        4.29       -3.90      8.62 o 
  -5  17   9       16.58       28.53     11.96 o 
  -4  17   9        2.77       -0.19      6.84 o 
  -3  17   9       16.53       14.12      7.63 o 
  -2  17   9       71.31       62.88      7.58 o 
  -1  17   9        4.50        7.27      4.72 o 
   0  17   9       26.37       28.75      5.85 o 
   1  17   9      152.50      154.36     10.83 o 
   2  17   9        5.10       13.81      6.11 o 
   3  17   9       17.02       23.87      6.82 o 
   4  17   9       41.90       28.64      9.44 o 
  -5  18   9      114.17      115.73     22.45 o 
  -4  18   9        0.03        0.67      6.98 o 
  -3  18   9       56.29       45.90      6.37 o 
  -2  18   9      306.89      298.33     13.50 o 
  -1  18   9       75.89       68.94      6.13 o 
   0  18   9       68.31       79.68      7.23 o 
   1  18   9      215.66      210.97     11.97 o 
   2  18   9       61.03       62.36      8.09 o 
   3  18   9      126.40      131.68     11.34 o 
   4  18   9        1.29       -1.10     10.08 o 
  -5  19   9       68.27       65.00     14.85 o 
  -4  19   9       96.50      102.90      9.15 o 
  -3  19   9       41.34       35.37      6.10 o 
  -2  19   9        0.79        2.24      5.44 o 
  -1  19   9       58.23       63.21      6.64 o 
   0  19   9        8.41        6.68      5.91 o 
   1  19   9      261.46      238.03     12.42 o 
   2  19   9       42.02       44.08      8.01 o 
   3  19   9       79.47       95.08     11.95 o 
   4  19   9       76.58       72.72     19.05 o 
  -5  20   9       18.57       40.15     15.06 o 
  -4  20   9        5.77        5.58      6.74 o 
  -3  20   9       49.86       36.21      6.23 o 
  -2  20   9        2.32       -1.74      5.28 o 
  -1  20   9      171.88      160.97      9.29 o 
   0  20   9        4.75        4.87      6.79 o 
   1  20   9        1.98        5.98      6.89 o 
   2  20   9      260.32      244.57     14.23 o 
   3  20   9      147.61      150.89     13.41 o 
   4  20   9       22.55        1.53     14.48 o 
  -5  21   9        2.25       24.87     20.21 o 
  -4  21   9      107.64      102.77     10.88 o 
  -3  21   9        8.56       19.47      7.08 o 
  -2  21   9       21.76       33.48      5.67 o 
  -1  21   9      530.36      547.82     15.56 o 
   0  21   9        8.41       12.30      8.28 o 
   1  21   9       48.25       55.23      7.74 o 
   2  21   9        3.32        9.59      7.69 o 
   3  21   9       48.45       62.10     10.00 o 
   4  21   9        8.16       20.87     13.90 o 
  -5  22   9        1.01      -24.90     27.30 o 
  -4  22   9        3.81        3.13     12.62 o 
  -3  22   9      120.25      118.21      8.99 o 
  -2  22   9        1.26       -0.27      5.32 o 
  -1  22   9       63.16       87.04      9.90 o 
   0  22   9      117.25      100.82      8.97 o 
   1  22   9       11.24       21.35      7.63 o 
   2  22   9       42.04       36.11      8.16 o 
   3  22   9       92.64       94.58     11.91 o 
   4  22   9       95.48       95.34     22.46 o 
  -5  23   9       26.49       25.52     17.15 o 
  -4  23   9      115.91      125.51     12.26 o 
  -3  23   9      209.06      209.29     12.57 o 
  -2  23   9        2.99       -0.30      5.25 o 
  -1  23   9      618.19      603.44     23.51 o 
   0  23   9        6.08       10.19      7.99 o 
   1  23   9       80.81       83.93      9.28 o 
   2  23   9       28.26       38.04      8.85 o 
   3  23   9      108.55       93.19     11.53 o 
  -4  24   9       32.24       21.23      8.79 o 
  -3  24   9       33.12       37.71      8.03 o 
  -2  24   9       34.41       29.03      9.44 o 
  -1  24   9        5.44       26.72     10.39 o 
   0  24   9       71.17       66.44     14.27 o 
   1  24   9        0.10        6.79      9.18 o 
   2  24   9        1.14        2.09      8.68 o 
   3  24   9        6.81       -5.49     10.53 o 
  -4  25   9       33.69       48.66      9.25 o 
  -3  25   9      140.97      133.74     10.47 o 
  -2  25   9       48.68       31.90      7.15 o 
  -1  25   9      111.35      119.17     11.22 o 
   0  25   9       37.37       43.00     10.02 o 
   1  25   9       67.18       99.10     10.87 o 
   2  25   9      145.04      122.70     11.27 o 
   3  25   9       53.84       40.68     17.85 o 
  -4  26   9       50.06       29.30     10.45 o 
  -3  26   9       12.76       12.04      6.76 o 
  -2  26   9       13.29       30.65      9.12 o 
  -1  26   9       21.18        8.81      7.22 o 
   0  26   9       40.71       38.15      8.54 o 
   1  26   9       46.30       43.39     12.40 o 
   2  26   9        3.52       24.23      9.66 o 
   3  26   9      112.66       83.37     24.03 o 
  -4  27   9       39.92       36.29     18.53 o 
  -3  27   9       25.43        6.94     12.61 o 
  -2  27   9      113.65      119.04     15.19 o 
  -1  27   9       39.18       48.03      8.75 o 
   0  27   9        0.61       -2.04      7.91 o 
   1  27   9      141.92      152.20     12.97 o 
   2  27   9       65.81       75.65     19.57 o 
  -3  28   9       21.83       15.01      8.25 o 
  -2  28   9       76.25       65.49     18.34 o 
  -1  28   9       55.79       55.57      9.75 o 
   0  28   9        0.77       -8.81      8.81 o 
   1  28   9       26.62       24.67      9.18 o 
  -3  29   9       12.50        6.02     11.09 o 
  -2  29   9       16.94       22.28     11.27 o 
  -1  29   9       70.21       99.36     14.71 o 
   0  29   9        8.56       -4.27      8.73 o 
   1  29   9      104.50      125.04     23.92 o 
  -3  30   9        0.01      -21.75     21.75 o 
  -2  30   9       64.11       69.21     15.29 o 
  -1  30   9       27.99       41.91     19.17 o 
   0  30   9       22.94       23.57     12.40 o 
   1  30   9       57.99       74.69     29.41 o 
  -2  31   9       45.24       58.19     24.19 o 
  -1  31   9      211.95      176.83     31.49 o 
  -5   0  10       29.04       44.04     15.97 o 
  -4   0  10        4.43       16.11     10.42 o 
  -3   0  10      402.95      402.60     21.70 o 
  -2   0  10       71.01       75.03     11.08 o 
  -1   0  10      867.77      852.48     30.20 o 
   0   0  10      691.94      725.22     33.33 o 
   1   0  10       74.28       73.15     14.49 o 
   2   0  10      447.76      454.72     21.68 o 
   3   0  10      143.46      133.31     12.07 o 
   4   0  10        8.82       13.08      8.20 o 
  -5   1  10       51.32       59.01     10.10 o 
  -4   1  10       39.08       35.43      7.15 o 
  -3   1  10       69.26       78.54      7.88 o 
  -2   1  10       13.39       27.11      6.28 o 
  -1   1  10        2.39       15.94      6.37 o 
   0   1  10        7.52       20.63      8.07 o 
   1   1  10      100.00      112.74     10.74 o 
   2   1  10       15.91       16.54      8.25 o 
   3   1  10       77.59       88.37      7.31 o 
   4   1  10        1.66       -5.29      5.29 o 
  -5   2  10       92.30       77.76     15.33 o 
  -4   2  10        4.38        3.71      7.68 o 
  -3   2  10      458.96      485.58     16.57 o 
  -2   2  10      171.04      157.04     10.22 o 
  -1   2  10      134.03      144.13      9.97 o 
   0   2  10      325.34      318.21     16.10 o 
   1   2  10        5.48        4.78      7.01 o 
   2   2  10      351.51      371.24     13.64 o 
   3   2  10       41.95       36.54      6.70 o 
   4   2  10        0.74        4.37      6.27 o 
  -5   3  10       18.90       17.73      8.70 o 
  -4   3  10       50.43       46.34      7.68 o 
  -3   3  10      179.36      160.06      9.75 o 
  -2   3  10        1.02        3.52      5.79 o 
  -1   3  10      107.07      103.73      9.57 o 
   0   3  10        2.95       10.45      7.20 o 
   1   3  10       10.52       25.68      6.37 o 
   2   3  10       10.95       26.29      5.95 o 
   3   3  10       89.51       81.88      7.61 o 
   4   3  10       17.03       22.55      6.44 o 
   5   3  10       85.38      114.25     24.45 o 
  -5   4  10      195.61      199.16     14.93 o 
  -4   4  10        0.43       -7.06      7.06 o 
  -3   4  10      121.42      112.57      8.48 o 
  -2   4  10       45.63       43.48      9.89 o 
  -1   4  10       20.61       20.42      6.87 o 
   0   4  10       79.96       79.14     10.19 o 
   1   4  10       22.67       18.86      6.13 o 
   2   4  10       41.05       45.25      5.95 o 
   3   4  10       18.22       25.04      6.26 o 
   4   4  10       60.62       57.25     12.74 o 
  -5   5  10       18.34       19.05      8.38 o 
  -4   5  10        1.68        0.13      6.89 o 
  -3   5  10       25.68       21.82      6.23 o 
  -2   5  10      201.04      197.47     11.21 o 
  -1   5  10      118.41      124.85     10.17 o 
   0   5  10       25.32       20.85      7.65 o 
   1   5  10      243.75      286.14     13.55 o 
   2   5  10       16.76       19.65      6.84 o 
   3   5  10       27.40       15.31      6.02 o 
   4   5  10       34.34       34.59      7.37 o 
  -5   6  10      127.75      122.29     14.18 o 
  -4   6  10       23.47       16.76      6.99 o 
  -3   6  10       16.67        5.57      5.84 o 
  -2   6  10       68.44       61.35      8.18 o 
  -1   6  10        8.12        9.85      9.42 o 
   0   6  10      298.71      292.23     14.40 o 
   1   6  10        4.56       12.59      6.04 o 
   2   6  10       34.30       33.63      6.65 o 
   3   6  10       51.19       71.05      8.17 o 
   4   6  10       39.76       48.11      8.87 o 
  -5   7  10       16.84       16.93      8.43 o 
  -4   7  10       54.39       69.95      8.99 o 
  -3   7  10       68.56       69.77      7.73 o 
  -2   7  10      205.09      223.04     11.87 o 
  -1   7  10      275.10      265.55     13.91 o 
   0   7  10       14.58       16.61      7.17 o 
   1   7  10      423.92      393.29     15.77 o 
   2   7  10      179.40      158.80     10.56 o 
   3   7  10       40.03       53.29      8.16 o 
   4   7  10      115.35      135.74     11.75 o 
  -5   8  10       24.59       31.86      8.66 o 
  -4   8  10       93.12      105.43     10.35 o 
  -3   8  10      163.68      182.85     10.47 o 
  -2   8  10       19.84       29.00      6.71 o 
  -1   8  10      180.43      157.62     11.96 o 
   0   8  10      202.76      188.15     11.91 o 
   1   8  10       32.73       38.80      7.37 o 
   2   8  10      334.53      345.79     14.52 o 
   3   8  10       69.19       64.84      8.46 o 
   4   8  10        0.26       12.32      8.42 o 
  -5   9  10       36.75       34.52      9.21 o 
  -4   9  10      124.81      126.73     10.55 o 
  -3   9  10       84.37       77.77      7.82 o 
  -2   9  10      338.38      308.88     14.94 o 
  -1   9  10      302.81      298.70     15.05 o 
   0   9  10       22.81       41.55      8.51 o 
   1   9  10       83.76       93.89      8.21 o 
   2   9  10      151.58      182.02     11.27 o 
   3   9  10       41.55       32.76      7.88 o 
   4   9  10       14.99       12.78     10.01 o 
  -5  10  10        0.46       -6.83      9.45 o 
  -4  10  10        4.36       12.79      6.45 o 
  -3  10  10       60.83       62.19      7.30 o 
  -2  10  10        0.06        1.50      5.84 o 
  -1  10  10      144.33      163.03     11.57 o 
   0  10  10      288.01      289.73     14.83 o 
   1  10  10       43.74       47.61      6.98 o 
   2  10  10       91.53      106.52      9.08 o 
   3  10  10       24.39       19.48      7.06 o 
   4  10  10        0.25      -13.58     13.58 o 
  -5  11  10        3.43       -3.85      7.90 o 
  -4  11  10      220.49      220.61     11.88 o 
  -3  11  10      299.54      282.81     12.57 o 
  -2  11  10       61.74       63.44      8.10 o 
  -1  11  10      185.60      174.43     12.38 o 
   0  11  10        3.07       10.01      6.47 o 
   1  11  10       82.66       68.95      7.67 o 
   2  11  10        9.68       15.45      6.31 o 
   3  11  10       80.64       85.18      9.44 o 
   4  11  10       58.79       74.68     20.74 o 
  -5  12  10        7.30       18.59      9.22 o 
  -4  12  10        4.00       10.12      6.00 o 
  -3  12  10        5.93       13.07      6.88 o 
  -2  12  10       11.41       17.33      6.29 o 
  -1  12  10        3.26        7.49      6.43 o 
   0  12  10        2.55        5.20      8.84 o 
   1  12  10       23.54       23.73      6.18 o 
   2  12  10        3.78       -0.80      7.46 o 
   3  12  10        1.53       17.11      6.85 o 
   4  12  10       11.41       10.65     11.17 o 
  -5  13  10       15.06       30.76     11.77 o 
  -4  13  10       71.65       75.20      9.02 o 
  -3  13  10        9.35       12.74      6.12 o 
  -2  13  10       98.17       96.67      8.67 o 
  -1  13  10       90.23       90.33      9.74 o 
   0  13  10       12.92       13.89      6.02 o 
   1  13  10      250.40      242.82     12.52 o 
   2  13  10       40.13       34.41      6.90 o 
   3  13  10      116.29       95.14      9.81 o 
   4  13  10       61.66       58.29     18.58 o 
  -5  14  10        0.50        0.28     11.41 o 
  -4  14  10        1.85       -7.11      7.11 o 
  -3  14  10       15.47        6.76      5.94 o 
  -2  14  10       13.40       23.96      8.51 o 
  -1  14  10        0.22        3.95      6.86 o 
   0  14  10       48.47       43.67      6.98 o 
   1  14  10       96.75       97.02      9.55 o 
   2  14  10        5.59       10.63      7.21 o 
   3  14  10       60.08       80.56     10.07 o 
   4  14  10       30.08       22.76     16.35 o 
  -5  15  10       18.98       23.89     15.43 o 
  -4  15  10      164.96      131.66     11.52 o 
  -3  15  10       11.22       14.92      6.54 o 
  -2  15  10      496.13      496.29     17.66 o 
  -1  15  10       38.49       37.69      6.92 o 
   0  15  10       34.23       37.16      6.25 o 
   1  15  10      196.94      203.57     11.76 o 
   2  15  10      328.89      342.85     14.94 o 
   3  15  10       57.48       54.79      8.77 o 
   4  15  10       59.36       49.79     17.35 o 
  -5  16  10       21.67       59.20     25.13 o 
  -4  16  10        5.27        0.61      7.10 o 
  -3  16  10       19.12       15.70      6.31 o 
  -2  16  10      117.41      136.27     10.82 o 
  -1  16  10        3.55        8.97      6.18 o 
   0  16  10        6.72       -2.80      6.09 o 
   1  16  10       12.84       15.23      9.42 o 
   2  16  10       37.56       45.46      8.91 o 
   3  16  10       97.54       90.91     10.04 o 
  -5  17  10       34.38       80.04     31.50 o 
  -4  17  10       52.66       67.92     10.10 o 
  -3  17  10       31.85       32.98      7.28 o 
  -2  17  10      223.04      226.51     12.65 o 
  -1  17  10      205.70      201.71     11.84 o 
   0  17  10       63.76       63.70      8.01 o 
   1  17  10       73.82       65.29      8.22 o 
   2  17  10       74.42       62.83      8.34 o 
   3  17  10        6.48       12.16      8.01 o 
  -4  18  10       77.59       80.44     10.55 o 
  -3  18  10        4.48       13.24      5.90 o 
  -2  18  10       47.66       63.93     12.44 o 
  -1  18  10        7.27       14.85      6.61 o 
   0  18  10       19.51       24.47      7.07 o 
   1  18  10       27.77       43.41      8.28 o 
   2  18  10        0.58       -6.28      7.32 o 
   3  18  10        0.85      -14.25     18.18 o 
  -4  19  10       86.74       69.73      9.69 o 
  -3  19  10        6.58       17.88      6.99 o 
  -2  19  10       55.62       50.58     10.21 o 
  -1  19  10      184.68      177.59     11.56 o 
   0  19  10       73.01       90.08      9.20 o 
   1  19  10       61.37       83.51      9.97 o 
   2  19  10       23.74       37.76      8.64 o 
   3  19  10        2.00        3.42     11.02 o 
  -4  20  10       36.73       39.17     11.26 o 
  -3  20  10       86.01       91.14      9.28 o 
  -2  20  10       43.55       45.23      7.84 o 
  -1  20  10        9.65       20.88      7.57 o 
   0  20  10       98.03      116.41      9.99 o 
   1  20  10       53.66       50.73      7.69 o 
   2  20  10      266.46      276.90     15.98 o 
   3  20  10        1.74        1.81     16.13 o 
  -4  21  10       84.85       79.61     22.27 o 
  -3  21  10       26.64       19.71      9.27 o 
  -2  21  10       13.05       21.38     10.79 o 
  -1  21  10       25.41       11.87      7.38 o 
   0  21  10       57.17       70.67      8.94 o 
   1  21  10       58.81       53.91      7.60 o 
   2  21  10      104.45      111.62     11.79 o 
  -3  22  10       53.53       67.74      9.00 o 
  -2  22  10       76.54       88.80      9.81 o 
  -1  22  10       14.26       27.67     10.94 o 
   0  22  10      342.28      331.31     15.56 o 
   1  22  10       17.19       10.30      8.03 o 
   2  22  10      204.20      198.21     16.61 o 
  -3  23  10       13.33       15.13      7.62 o 
  -2  23  10       66.50       67.51     10.06 o 
  -1  23  10       10.07       15.01      7.49 o 
   0  23  10        4.49       11.83      9.47 o 
   1  23  10       28.52       40.05     15.44 o 
   2  23  10        3.50       31.98     18.22 o 
  -3  24  10       55.07       47.57     13.22 o 
  -2  24  10       63.28       77.22     19.23 o 
  -1  24  10       12.84       24.89      7.74 o 
   0  24  10      294.33      293.18     16.80 o 
   1  24  10       20.30       27.09     10.22 o 
   2  24  10       27.67      -25.63     25.63 o 
  -3  25  10       50.70       49.01     15.15 o 
  -2  25  10       80.11       82.78     18.82 o 
  -1  25  10        0.85        3.39     13.33 o 
   0  25  10       10.53       15.91     11.65 o 
   1  25  10       36.23       37.73     15.53 o 
  -1  26  10        2.80       21.02     21.08 o 
   0  26  10       84.53       98.41     37.59 o 
  -1  27  10        0.48       11.95     13.86 o 
   0  27  10       13.55        2.86     16.11 o 
  -1  28  10       31.44       27.26     16.70 o 
  -4   1  11       28.17       35.65      9.05 o 
  -3   1  11        7.19       19.94      6.87 o 
  -2   1  11       72.08       83.73      9.01 o 
  -1   1  11       88.40       83.75     12.09 o 
   0   1  11      184.16      195.21     14.52 o 
   1   1  11      164.90      166.98     14.25 o 
   2   1  11        0.27        9.79      7.91 o 
   3   1  11      170.69      175.97     11.15 o 
  -5   2  11        3.59       14.50     19.00 o 
  -4   2  11        3.77        3.94      8.25 o 
  -3   2  11       11.90        8.29      6.34 o 
  -2   2  11       66.34       65.91      8.64 o 
  -1   2  11        1.75       -6.55      6.55 o 
   0   2  11       35.24       29.07     10.19 o 
   1   2  11      188.09      197.08     15.89 o 
   2   2  11        1.49       -8.54      8.54 o 
   3   2  11        3.09       -1.86      6.67 o 
  -5   3  11       33.75      -11.65     18.18 o 
  -4   3  11      279.40      301.20     15.84 o 
  -3   3  11       13.25        5.38      7.83 o 
  -2   3  11      192.59      183.12     11.86 o 
  -1   3  11       75.26       68.49      9.02 o 
   0   3  11        3.96       20.24      8.71 o 
   1   3  11      375.20      432.90     20.52 o 
   2   3  11        0.44       -7.87      7.87 o 
   3   3  11       14.79       10.11      7.55 o 
  -5   4  11        2.48       15.50     20.45 o 
  -4   4  11        8.67       24.56      8.37 o 
  -3   4  11       48.41       56.92      7.03 o 
  -2   4  11       63.92       78.34      9.47 o 
  -1   4  11        1.10       11.06      7.59 o 
   0   4  11      114.51      125.85     12.32 o 
   1   4  11       13.33       21.68     10.20 o 
   2   4  11        0.84        3.43      6.57 o 
   3   4  11       29.90       28.92      8.73 o 
  -5   5  11       22.54       28.70     22.66 o 
  -4   5  11      213.43      191.14     14.50 o 
  -3   5  11        0.38       -5.87      5.87 o 
  -2   5  11      246.77      260.66     13.89 o 
  -1   5  11      109.59      107.26     10.66 o 
   0   5  11       18.34       22.56     11.00 o 
   1   5  11       99.22       97.94     10.92 o 
   2   5  11        0.08       -5.50      6.45 o 
   3   5  11        1.50       -6.81      7.66 o 
  -5   6  11       18.16       33.53     17.80 o 
  -4   6  11        0.86       -9.20      9.20 o 
  -3   6  11        2.90       -1.22      7.38 o 
  -2   6  11       12.10        6.90      8.39 o 
  -1   6  11       28.78       42.25      8.33 o 
   0   6  11      106.02      114.66     13.82 o 
   1   6  11       86.27      110.73     13.30 o 
   2   6  11       48.89       63.88      8.49 o 
   3   6  11       94.32       96.88     10.80 o 
  -5   7  11        6.85      -10.56     18.44 o 
  -4   7  11       19.93       13.05      7.37 o 
  -3   7  11        0.35       -2.60      6.05 o 
  -2   7  11       61.14       62.35      9.22 o 
  -1   7  11       46.28       36.42      7.90 o 
   0   7  11      186.94      209.29     15.36 o 
   1   7  11       87.36       93.00     11.86 o 
   2   7  11       10.44       19.74      7.89 o 
   3   7  11       14.38       13.39     11.00 o 
  -5   8  11       15.89       51.49     25.17 o 
  -4   8  11        3.09        0.00      8.10 o 
  -3   8  11       40.22       63.34      8.27 o 
  -2   8  11        6.80       -1.75      7.00 o 
  -1   8  11       37.06       42.60      8.29 o 
   0   8  11       83.28       96.44     12.09 o 
   1   8  11        0.11        6.18      8.59 o 
   2   8  11      239.09      246.40     14.45 o 
   3   8  11       10.73       13.76      6.96 o 
  -5   9  11        0.57       -5.99     19.02 o 
  -4   9  11       11.96       26.50      8.28 o 
  -3   9  11       46.86       61.81      8.71 o 
  -2   9  11        5.48        8.64      6.74 o 
  -1   9  11        0.46       -0.12      7.09 o 
   0   9  11      103.62      105.50     11.89 o 
   1   9  11       95.76      118.24     12.48 o 
   2   9  11       10.12       16.74      7.23 o 
   3   9  11      121.85      105.89     10.35 o 
  -4  10  11        0.21       14.96      8.29 o 
  -3  10  11      282.31      293.80     18.34 o 
  -2  10  11      115.34      108.70      9.77 o 
  -1  10  11       79.25       71.69      9.47 o 
   0  10  11      134.28      131.96     12.94 o 
   1  10  11       59.41       70.08     10.57 o 
   2  10  11       96.94       84.10      9.06 o 
   3  10  11       12.73       13.67      9.21 o 
  -4  11  11        2.31        3.32      8.73 o 
  -3  11  11       25.25       40.08      8.25 o 
  -2  11  11        1.08        6.43      8.26 o 
  -1  11  11        0.07        7.31      8.74 o 
   0  11  11        9.59       14.34     15.86 o 
   1  11  11       20.77        7.97      7.78 o 
   2  11  11        0.21        1.06      7.04 o 
   3  11  11       37.06       37.84     13.55 o 
  -4  12  11        0.73       -4.45      9.24 o 
  -3  12  11       86.78       80.09      9.19 o 
  -2  12  11      107.12       93.00      9.51 o 
  -1  12  11      133.35      150.34     12.64 o 
   0  12  11      222.15      226.35     14.75 o 
   1  12  11        0.40        1.45      6.77 o 
   2  12  11        7.01       24.10      8.20 o 
   3  12  11       47.63       43.00     20.55 o 
  -4  13  11        5.83       13.73     10.53 o 
  -3  13  11        7.38       11.63      6.78 o 
  -2  13  11       74.72       66.27     11.35 o 
  -1  13  11        3.57       21.04      8.41 o 
   0  13  11        5.84       -2.73      7.60 o 
   1  13  11       17.87       19.03      9.06 o 
   2  13  11       37.87       36.46     15.76 o 
   3  13  11        5.37       54.25     27.28 o 
  -4  14  11       15.04        7.38     14.02 o 
  -3  14  11      151.66      142.13     11.25 o 
  -2  14  11       48.37       61.69      8.78 o 
  -1  14  11      258.54      249.47     14.30 o 
   0  14  11       45.35       44.68     10.49 o 
   1  14  11      153.80      159.58     12.99 o 
   2  14  11       22.34       15.94      7.69 o 
  -4  15  11       35.40       33.87     19.05 o 
  -3  15  11        0.56       11.70      7.79 o 
  -2  15  11        2.67       12.41      7.22 o 
  -1  15  11        7.36       25.88      7.45 o 
   0  15  11        7.50       16.85      8.94 o 
   1  15  11       84.12      113.32     15.42 o 
   2  15  11        2.91       -5.18      7.90 o 
  -4  16  11        2.79       -2.39     16.07 o 
  -3  16  11       65.75       66.04     10.93 o 
  -2  16  11        0.18       -4.76      7.06 o 
  -1  16  11      239.96      256.07     14.04 o 
   0  16  11       49.55       57.80     10.48 o 
   1  16  11      107.04      116.45     11.16 o 
   2  16  11       55.57       52.28     12.59 o 
  -4  17  11       31.16       60.81     20.24 o 
  -3  17  11       23.98       26.71      8.56 o 
  -2  17  11       46.79       42.96      8.72 o 
  -1  17  11       93.58       95.21     10.07 o 
   0  17  11        0.06        4.62     10.43 o 
   1  17  11       20.16       25.63      7.27 o 
   2  17  11        0.67       14.85     19.61 o 
  -3  18  11       61.22       49.38     10.58 o 
  -2  18  11        0.31        4.31      6.74 o 
  -1  18  11       33.55       43.89      8.71 o 
   0  18  11       64.72       53.58     10.38 o 
   1  18  11        0.51      -22.22     27.72 o 
   2  18  11       59.27       61.84     18.54 o 
  -3  19  11       14.63       30.53     11.81 o 
  -2  19  11       11.19       31.39      9.18 o 
  -1  19  11      132.72      139.17     13.97 o 
   0  19  11        3.08       12.65     18.97 o 
   1  19  11       13.95        6.89     22.60 o 
  -2  20  11        0.35       -4.55     40.57 o 
   1  20  11        5.56       10.74     36.74 o 
  -2  21  11        2.44        0.26     13.73 o 
   1  21  11       74.01       71.21     24.36 o 
   1  22  11        2.06       -2.11     16.97 o 
  -3   0  12       61.19       69.39     14.98 o 
  -2   0  12        1.79       -6.69     11.06 o 
  -1   0  12       96.78       80.09     15.88 o 
   0   0  12       10.45       -8.85     13.35 o 
   1   0  12       47.78       62.79     21.46 o 
  -3   1  12       26.64       43.51     10.45 o 
  -2   1  12        3.10       -9.84     12.29 o 
  -1   1  12        3.19       54.58     11.63 o 
   0   1  12        3.47       -1.83      8.08 o 
   1   1  12       14.17       24.05      9.70 o 
  -3   2  12       91.71       95.76     12.26 o 
  -2   2  12        3.18       -8.30      8.30 o 
  -1   2  12      112.13      130.01     13.84 o 
   0   2  12       78.45       59.82     10.42 o 
   1   2  12       30.56       35.68     11.97 o 
  -3   3  12       14.91        3.22      8.65 o 
  -2   3  12       12.42       -1.02      7.62 o 
  -1   3  12       15.71       29.65     10.55 o 
   0   3  12        9.29       34.38     10.20 o 
   1   3  12       79.47       81.98     24.99 o 
  -3   4  12       97.31       77.71     11.91 o 
  -2   4  12        4.85       28.79      8.98 o 
  -1   4  12       98.96       98.76     12.29 o 
   0   4  12      166.58      197.17     14.79 o 
   1   4  12        5.96       19.95     13.95 o 
  -3   5  12        1.27       18.45     10.32 o 
  -2   5  12       69.87       77.18     10.47 o 
  -1   5  12        1.98       10.04      8.66 o 
   0   5  12       21.37       12.42     11.71 o 
   1   5  12        2.46      -34.14     34.14 o 
  -3   6  12       36.23       32.41      9.83 o 
  -2   6  12        4.67       21.31      8.68 o 
  -1   6  12       78.73       72.88     10.53 o 
   0   6  12       23.89       49.43     14.30 o 
   1   6  12        0.84        6.11     18.55 o 
  -3   7  12       22.38       31.50     12.64 o 
  -2   7  12       85.27      105.00     11.43 o 
  -1   7  12        0.60        0.66      7.81 o 
   0   7  12        4.28      -10.35     10.35 o 
   1   7  12        3.40       10.57     17.19 o 
  -3   8  12       36.71       51.25     18.29 o 
  -2   8  12        7.13       13.81      9.31 o 
  -1   8  12       21.29       18.04      9.99 o 
   0   8  12       19.22       34.60     26.00 o 
  -2   9  12       84.11       98.39     14.38 o 
  -1   9  12       22.20       20.38      9.21 o 
  -2  10  12       24.72       36.17     20.22 o 
  -1  10  12        6.06      -15.34     23.42 o 
  -1  11  12       76.73      100.92     29.92 o 
  -1  12  12        2.47      -14.90     21.31 o 
  -1  13  12        9.69        3.48     17.79 o 
  -1  14  12       36.66       46.94     13.96 o 
  -1  15  12        3.81       -8.68     22.19 o 
  -1  16  12        7.35      -18.78     18.78 o 
                                                 
